# Supplementary material for: Optimization of Thermophysical and Rheological Properties of Mxene Ionanofluids for Hybrid Solar Photovoltaic/Thermal Systems
Source: Nanomaterials (Basel). 2021 Jan 27;11(2):320. doi: 10.3390/nano11020320 (PMC7912670; doi:10.3390/nano11020320)
Supplement: Supplementary file 1 [file nanomaterials-11-00320-s001.xlsx]

## Sheet: Thermal conductivity
Temperature	Thermal conductivity	Thermal conductivity	Thermal conductivity	Thermal conductivity	Thermal conductivity
K	W/m.K	W/m.K	W/m.K	W/m.K	W/m.K
	[EMIM][OSO4]+DG+MXene (0.2 wt%)	[EMIM][OSO4]+DG+MXene (0.3 wt%)	[EMIM][OSO4]+DG+MXene (0.4 wt%)	[EMIM][OSO4]+DG+MXene (0.1 wt%)	[EMIM][OSO4]+DG
298	0.43	0.481	0.578	0.326	0.291
303	0.475	0.528	0.599	0.363	0.312
308	0.521	0.5713	0.621	0.377	0.333
313	0.564	0.599	0.663	0.389	0.365
318	0.592	0.629	0.681	0.403	0.389
323	0.608	0.649	0.711	0.485	0.403
328	0.626	0.681	0.719	0.516	0.425
333	0.653	0.711	0.729	0.578	0.463
338	0.687	0.735	0.776	0.624	0.498
343	0.709	0.773	0.799	0.694	0.511
348	0.751	0.795	0.813	0.704	0.524
353	0.783	0.805	0.84	0.755	0.551
Number (n)=	12	12	12	12	12
	3.4641	3.4641	3.4641	3.4641	3.4641
Standard Deviation (S)=	0.10792	0.105618	0.0857789	0.150244	0.0875489
Uncertainity (U)=	u = 0.10792039/3.4641016
	0.0311539	0.0304892	0.0247622	0.0433717	0.0252731

## Sheet: Density
Temperature	Density	Density	Density	Density	Density
K	g/cm3	g/cm3	g/cm3	g/cm3	g/cm3
	[EMIM][OSO4]+DG+MXene (0.1wt%)	[EMIM][OSO4]+DG+MXene (0.2wt%)	[EMIM][OSO4]+DG+MXene (0.3wt%)	[EMIM][OSO4]+DG+MXene (0.4wt%)	[EMIM][OSO4]+DG
298	1.11023	1.11309	1.11519	1.11761	1.11998
303	1.10674	1.10747	1.10849	1.10913	1.11095
308	1.10327	1.10402	1.10505	1.10669	1.107
313	1.09981	1.1002	1.10148	1.1023	1.1048
318	1.09636	1.09703	1.09892	1.09978	1.10094
323	1.09287	1.09348	1.09435	1.09536	1.09641
Number (n)=	6	6	6	6	6
	2.44949	2.44949	2.44949	2.44949	2.44949
Standard Deviation (S)=	0.00648911	0.00715146	0.00737174	0.00782645	0.00821194
Uncertainity (U)=	0.00264917	0.00291957	0.0030095	0.00319514	0.00335251

## Sheet: Rheology
Shear Rate	Shear Stress	Shear Stress	Shear Stress
1/S	Pa	Pa	Pa
	25 °C	50 °C	75 °C
30	0.90092	0.37462	0.20405
30.7	0.92461	0.37977	0.21762
31.4	0.95223	0.42035	0.20701
32.1	0.95916	0.39428	0.20463
32.8	0.9798	0.40252	0.20736
33.5	1.0049	0.4086	0.21989
34.2	1.0311	0.41378	0.22443
35	1.0433	0.42191	0.22063
35.7	1.0638	0.43066	0.22511
36.4	1.0891	0.4412	0.23666
37.1	1.1091	0.44365	0.23755
37.8	1.1254	0.45265	0.23674
38.5	1.1565	0.46025	0.24415
39.2	1.1734	0.4662	0.25159
39.9	1.1881	0.47567	0.25499
40.6	1.2139	0.48222	0.25556
41.3	1.2348	0.48922	0.26736
42	1.2513	0.49884	0.26437
42.7	1.278	0.50442	0.27039
43.4	1.2942	0.5131	0.27622
44.1	1.3164	0.52177	0.41814
44.8	1.3395	0.52818	0.28272
45.6	1.3564	0.53778	0.28721
46.3	1.3828	0.54393	0.2934
47	1.398	0.55306	0.29201
47.7	1.4217	0.5612	0.30338
48.4	1.4428	0.56769	0.30206
49.1	1.4608	0.57768	0.30883
49.8	1.4865	0.58305	0.31673
50.5	1.5014	0.59369	0.31303
51.2	1.5294	0.59947	0.31873
51.9	1.5438	0.60821	0.32356
52.6	1.5689	0.6163	0.32597
53.3	1.5882	0.62367	0.33754
54	1.6084	0.63375	0.3344
54.7	1.632	0.63894	0.34056
55.5	1.6481	0.65	0.34259
56.2	1.6759	0.65605	0.35203
56.9	1.6894	0.6661	0.35087
57.6	1.7171	0.67226	0.36741
58.3	1.7335	0.68156	0.3609
59	1.7575	0.68971	0.37856
59.7	1.7783	0.69597	0.43066
60.4	1.7945	0.7091	0.376
61.1	1.8226	0.71202	0.38127
61.8	1.8349	0.72343	0.4494
62.5	1.8627	0.7298	0.39101
63.2	1.8808	0.73724	0.39578
63.9	1.8993	0.74751	0.39512
64.6	1.9272	0.75235	0.44204
65.4	1.9396	0.76334	0.40458
66.1	1.9651	0.77103	0.4124
66.8	1.9916	0.7762	0.41586
67.5	2.0012	0.7883	0.41943
68.2	2.0304	0.79497	0.43819
68.9	2.051	0.80172	0.63064
69.6	2.0623	0.81411	0.43421
70.3	2.0906	0.82018	0.43926
71	2.1143	0.82547	0.45366
71.7	2.1256	0.83649	0.44628
72.4	2.1479	0.8463	0.44636
73.1	2.1779	0.85091	0.45756
73.8	2.196	0.85745	0.47701
74.5	2.2081	0.86972	0.46098
75.3	2.229	0.87948	0.47436
76	2.2586	0.88565	0.47224
76.7	2.2835	0.89055	0.47822
77.4	2.2999	0.89903	0.50414
78.1	2.3146	0.90934	0.48341
78.8	2.3306	0.92067	0.48677
79.5	2.3522	0.92965	0.49094
80.2	2.3766	0.93715	0.49531
80.9	2.4023	0.94339	0.50073
81.6	2.4265	0.94967	0.50448
82.3	2.4495	0.95694	0.51365
83	2.4711	0.96503	0.52762
83.7	2.4922	0.9726	0.52816
84.4	2.513	0.98073	0.52407
85.1	2.532	0.99031	0.54869
85.8	2.5495	1.0012	0.52964
86.6	2.5644	1.0106	0.53242
87.3	2.5788	1.0212	0.53473
88	2.596	1.0286	0.53983
88.7	2.6229	1.0325	0.54908
89.4	2.6563	1.0361	0.58363
90.1	2.6821	1.0446	0.56317
90.8	2.6885	1.06	0.55877
91.5	2.698	1.0703	0.56171
92.2	2.7377	1.0689	0.57663
92.9	2.7629	1.0795	0.59609
93.6	2.7598	1.0961	0.57204
94.4	2.8011	1.0926	0.59125
95	2.818	1.1076	0.58912
95.8	2.8252	1.116	0.58876
96.5	2.8698	1.1184	0.6053
97.2	2.8623	1.1358	0.60034
97.9	2.9136	1.1362	0.62126
98.6	2.9065	1.1503	0.6087
99.3	2.9447	1.157	0.61148
100	2.9661	1.159	0.62247
Number (n)=	100	100	100
	10	10	10
Standard Deviation (S)=	0.604083	0.233369	0.126871
Uncertainity (U)=	0.0604083	0.0233369	0.0126871

## Sheet: Specific heat capacity
Temperature	Specific Heat Capacity	Specific Heat Capacity	Specific Heat Capacity	Specific Heat Capacity	Specific Heat Capacity
°C	J/(g.K)	J/(g.K)	J/(g.K)	J/(g.K)	J/(g.K)
	[EMIM][OSO4]+DG	[EMIM][OSO4]+DG+MXene (0.1 wt%)	[EMIM][OSO4]+DG+MXene (0.2 wt%)	[EMIM][OSO4]+DG+MXene (0.3 wt%)	[EMIM][OSO4]+DG+MXene (0.4 wt%)
20	2.467	2.2	2	1.8	1.6183
25	2.53	2.24	2.09	1.87	1.8193
30	2.62	2.29	2.18	1.96	1.87214
35	2.74	2.33	2.27	2.05	1.9144
40	2.81	2.39	2.32	2.11	2.0929
45	2.89	2.44	2.36	2.14	2.1285
50	2.96	2.5	2.4	2.2	2.2298
55	3	2.56	2.45	2.25	2.244
60	3.07	2.59	2.49	2.31	2.2955
65	3.15	2.67	2.55	2.38	2.3085
70	3.24	2.73	2.61	2.43	2.3611
75	3.3	2.77	2.64	2.49	2.376
80	3.35	2.81	2.71	2.53	2.4277
Number (n)=	13	13	13	13	13
	3.60555	3.60555	3.60555	3.60555	3.60555
Standard Deviation (S)=	0.289491	0.205906	0.215832	0.233293	0.251244
Uncertainity (U)=	0.0802905	0.0571082	0.0598609	0.0647038	0.0696825

## Sheet: Viscosity
Temperature	Viscosity	Viscosity	Viscosity	Viscosity	Viscosity
K	mPa·s	mPa·s	mPa·s	mPa·s	mPa·s
	[EMIM][OSO4]+DG	[EMM][OSO4]+DG+MXene (0.1 wt%)	[EMM][OSO4]+DG+MXene (0.2 wt%)	[EMM][OSO4]+DG+MXene (0.3 wt%)	[EMM][OSO4]+DG+MXene (0.4 wt%)
297.99	31.175	29.951	30.01	30.181E4:E43	34.939
297.99	31.177	29.927	29.941	30.416	35.208
298.03	31.128	29.982	29.89	30.826	35.455
298.28	31.092	29.906	29.88	30.894	35.148
298.88	30.893	29.719	29.683	31.086	36.476
299.96	30.609	29.411	29.44	31.189	36.75
301.5	30.077	28.923	28.9	31.194	36.03
303.31	29.255	28.241	28.163	31.112	36.936
305.11	28.25	27.303	27.241	30.808	35.58
306.61	27.097	26.249	26.154	30.176	35.186
307.76	25.965	25.135	24.999	29.454	34.706
308.69	24.898	24.073	23.911	28.671	33.26
309.61	23.866	22.997	22.859	27.833	32.864
310.65	22.864	22.019	21.896	27.009	32.154
311.84	21.852	21.004	20.858	26.135	31.128
313.1	20.858	20.029	19.892	25.288	30.301
314.29	19.906	19.097	18.949	24.448	29.244
315.37	18.987	18.204	18.035	23.625	28.694
316.8	18.154	17.364	17.22	22.813	27.698
317.44	17.336	16.585	16.497	22.036	27.576
318.52	16.581	15.861	15.831	21.297	26.565
319.59	15.868	15.179	15.031	20.599	25.183
320.65	15.197	14.538	14.435	19.946	24.396
321.68	14.574	13.946	13.846	19.323	24.122
322.7	14	13.388	13.263	18.725	23.318
323.75	13.471	12.886	12.765	18.179	23.8
324.78	12.959	12.406	12.25	17.662	22.245
325.8	12.478	11.968	11.793	17.27	22.668
326.82	12.058	11.557	11.502	16.758	21.552
327.85	11.611	11.134	11.002	16.468	21.539
328.88	11.216	10.773	10.663	15.864	20.037
329.89	10.838	10.421	10.415	15.468	20.66
330.91	10.488	10.118	9.9306	15.074	20.219
331.92	10.166	9.7811	9.6061	14.695	19.799
332.96	9.8412	9.4888	9.4336	14.425	19.87
333.99	9.5356	9.2262	9.0352	14.953	19.145
334.99	9.2527	8.9515	8.8649	13.669	18.269
335.99	8.9881	8.7052	8.5323	13.561	18.223
337.05	8.7363	8.4818	8.3122	13.054	18.16
338.05	8.5028	8.2519	8.1166	12.755	17.523
339.05	8.2667	8.0389	7.8901	12.492	17.212
340.11	8.0363	7.8412	7.6814	12.268	17.881
341.12	7.8202	7.6647	7.5667	12.97	17.568
342.12	7.6174	7.4659	7.4117	11.696	16.276
343.2	7.4274	7.2837	7.1982	11.414	16.987
344.19	7.2406	7.1168	7.0342	11.165	16.725
345.21	7.2274	6.9843	8.9564	10.961	15.433
346.22	6.9058	6.8413	7.0344	10.874	15.166
347.24	6.7486	6.7232	6.7267	10.529	15.916
348.31	6.6091	6.5678	6.5118	10.269	15.673
Number (n)=	50	50	50	50	50
	7.07107	7.07107	7.07107	7.07107	7.07107
Standard Deviation (S)=	8.53984	8.19343	8.16822	7.29606	7.3903
Uncertainity (U)=	1.2077	1.15873	1.15516	1.03182	1.04515

## Sheet: Thermal stability
Temperature	Weight loss	Weight loss	Weight loss	Weight loss	Weight loss	Weight loss	Weight loss
°C	%	%	%	%	%	%	%
	[EMIM][OSO4]+DG	[EMIM][OSO4]+DG+MXene (0.1 wt%)	[EMIM][OSO4]+DG+MXene (0.2 wt%)	[EMIM][OSO4]+DG+MXene (0.3 wt%)	[EMIM][OSO4]+DG+MXene (0.4 wt%)	[EMIM][OSO4]	DG
30.5	11.3239	10.4787	13.7814	12.5477	14.8684	9.59232	9.55862
30.5	11.3239	10.4785	13.7814	12.5473	14.8682	9.59254	9.5584
30.5	11.3239	10.4781	13.7812	12.5468	14.868	9.59254	9.55797
30.5	11.3239	10.4783	13.781	12.5464	14.868	9.59254	9.55775
30.5	11.3239	10.4783	13.781	12.5464	14.8677	9.59276	9.55775
30.5	11.3239	10.4783	13.781	12.5462	14.8677	9.59276	9.55775
30.5	11.3239	10.4778	13.781	12.5462	14.8675	9.59297	9.55753
30.5	11.3239	10.4776	13.781	12.546	14.8673	9.59297	9.55732
30.5	11.3241	10.4776	13.781	12.546	14.8675	9.59297	9.55753
30.5	11.3243	10.4781	13.781	12.5457	14.8675	9.59297	9.5571
30.5	11.3246	10.4778	13.781	12.5457	14.8673	9.59297	9.5571
30.5	11.3248	10.4778	13.781	12.546	14.8673	9.59297	9.55732
30.51	11.3248	10.4776	13.781	12.546	14.8673	9.59297	9.55753
30.51	11.325	10.4776	13.7812	12.546	14.8673	9.59276	9.55775
30.52	11.3254	10.4778	13.7812	12.5462	14.8673	9.59276	9.55797
30.53	11.3256	10.4776	13.7814	12.5462	14.8673	9.59297	9.5584
30.55	11.3263	10.4776	13.7814	12.5464	14.8675	9.59297	9.55862
30.57	11.3267	10.4776	13.7816	12.5464	14.8675	9.59297	9.55906
30.59	11.327	10.4778	13.7816	12.5466	14.8677	9.59319	9.55927
30.62	11.3276	10.4778	13.7816	12.5466	14.868	9.59319	9.55927
30.65	11.3278	10.4778	13.7816	12.5466	14.868	9.59341	9.55971
30.69	11.328	10.4781	13.7816	12.5466	14.868	9.59341	9.55993
30.73	11.3283	10.4781	13.7819	12.5466	14.8682	9.59363	9.56014
30.77	11.3283	10.4781	13.7819	12.5464	14.8682	9.59341	9.56058
30.82	11.3285	10.4781	13.7821	12.5464	14.8682	9.59363	9.5608
30.87	11.3287	10.4781	13.7821	12.5464	14.8682	9.59363	9.5608
30.93	11.3287	10.4781	13.7821	12.5462	14.8682	9.59363	9.56101
30.98	11.3289	10.4781	13.7821	12.546	14.8682	9.59363	9.56123
31.04	11.3291	10.4778	13.7823	12.5457	14.868	9.59341	9.56145
31.11	11.3291	10.4778	13.7823	12.5455	14.8677	9.59319	9.56188
31.17	11.3291	10.4781	13.7823	12.5453	14.8677	9.59319	9.56188
31.24	11.3291	10.4781	13.7825	12.5451	14.8675	9.59297	9.56188
31.31	11.3293	10.4778	13.7823	12.5449	14.8675	9.59297	9.56188
31.38	11.3293	10.4776	13.7825	12.5447	14.8673	9.59297	9.5621
31.45	11.3296	10.4778	13.7825	12.5444	14.8671	9.59276	9.56232
31.52	11.3296	10.4776	13.7825	12.5442	14.8669	9.59254	9.56232
31.6	11.3296	10.4776	13.7825	12.5438	14.8669	9.59254	9.56254
31.67	11.3296	10.4774	13.7823	12.5438	14.8666	9.59254	9.56275
31.75	11.3298	10.4774	13.7823	12.5434	14.8666	9.59254	9.56254
31.83	11.3298	10.4774	13.7823	12.5431	14.8664	9.59254	9.56275
31.91	11.33	10.4774	13.7821	12.5429	14.8664	9.59232	9.56254
31.99	11.3302	10.4772	13.7821	12.5427	14.8662	9.59232	9.56275
32.08	11.3302	10.477	13.7819	12.5425	14.8662	9.59232	9.56297
32.16	11.3304	10.4767	13.7816	12.5423	14.8662	9.5921	9.56297
32.25	11.3307	10.4767	13.7816	12.542	14.866	9.59232	9.56319
32.34	11.3309	10.4765	13.7814	12.5418	14.8658	9.59189	9.5634
32.43	11.3313	10.4765	13.7814	12.5418	14.8658	9.59167	9.5634
32.52	11.3313	10.4763	13.7812	12.5418	14.8656	9.59167	9.5634
32.61	11.3315	10.4761	13.7812	12.5416	14.8656	9.59145	9.5634
32.71	11.3315	10.4759	13.7812	12.5414	14.8653	9.59145	9.56362
32.8	11.3315	10.4757	13.7812	12.5412	14.8651	9.59123	9.56362
32.9	11.3317	10.4755	13.7812	12.541	14.8651	9.59102	9.56362
33	11.332	10.4752	13.7812	12.5407	14.8649	9.59102	9.56362
33.1	11.3322	10.4752	13.781	12.5405	14.8649	9.5908	9.56384
33.2	11.3322	10.475	13.7812	12.5403	14.8647	9.59037	9.56384
33.3	11.3324	10.475	13.7812	12.5401	14.8645	9.59015	9.56406
33.41	11.3324	10.475	13.7812	12.5396	14.8643	9.58971	9.56384
33.51	11.3324	10.4748	13.7812	12.5392	14.8643	9.58971	9.56406
33.62	11.3326	10.4744	13.781	12.539	14.864	9.58949	9.56406
33.73	11.3328	10.4744	13.781	12.5386	14.8638	9.58949	9.56427
33.84	11.3328	10.4744	13.781	12.5383	14.8636	9.58928	9.56427
33.95	11.333	10.4744	13.781	12.5381	14.8632	9.58906	9.56427
34.06	11.3332	10.4741	13.7808	12.5379	14.8632	9.58884	9.56406
34.17	11.3332	10.4741	13.7808	12.5377	14.8629	9.58863	9.56427
34.28	11.3332	10.4739	13.7806	12.5375	14.8627	9.58841	9.56406
34.4	11.3332	10.4739	13.7806	12.5371	14.8623	9.58819	9.56406
34.51	11.3335	10.4737	13.7803	12.5368	14.8621	9.58819	9.56427
34.63	11.3335	10.4733	13.7803	12.5366	14.8619	9.58797	9.56427
34.74	11.3335	10.4733	13.7801	12.5366	14.8616	9.58754	9.56406
34.86	11.3335	10.4733	13.7801	12.5364	14.8614	9.58732	9.56427
34.98	11.3335	10.4728	13.7801	12.536	14.861	9.58689	9.56427
35.1	11.3335	10.4726	13.7801	12.5355	14.8608	9.58667	9.56427
35.22	11.3335	10.4726	13.7799	12.5353	14.8606	9.58623	9.56449
35.34	11.3337	10.4722	13.7797	12.5351	14.8604	9.58623	9.56427
35.46	11.3337	10.4722	13.7797	12.5349	14.8604	9.5858	9.56427
35.58	11.3339	10.472	13.7795	12.5346	14.8601	9.58558	9.56449
35.71	11.3339	10.4718	13.7795	12.5342	14.8599	9.58558	9.56449
35.83	11.3341	10.4715	13.7792	12.534	14.8597	9.58536	9.56449
35.95	11.3339	10.4713	13.7792	12.5336	14.8595	9.58515	9.56449
36.08	11.3339	10.4711	13.779	12.5334	14.8593	9.58515	9.56427
36.21	11.3339	10.4709	13.7788	12.5331	14.859	9.58471	9.56406
36.33	11.3337	10.4707	13.7786	12.5327	14.8588	9.5845	9.56406
36.46	11.3337	10.4704	13.7784	12.5323	14.8586	9.58428	9.56384
36.59	11.3337	10.4702	13.7782	12.532	14.8584	9.58384	9.5634
36.72	11.3337	10.4698	13.7782	12.5316	14.8582	9.58384	9.56319
36.85	11.3335	10.4694	13.778	12.5314	14.858	9.58363	9.56319
36.98	11.3335	10.4691	13.7777	12.5312	14.8575	9.58319	9.56297
37.11	11.3332	10.4687	13.7777	12.5307	14.8573	9.58254	9.56297
37.24	11.3332	10.4683	13.7775	12.5303	14.8573	9.58189	9.56297
37.37	11.333	10.4678	13.7775	12.5301	14.8571	9.58145	9.56275
37.5	11.3332	10.4674	13.7773	12.5297	14.8569	9.5808	9.56275
37.63	11.3332	10.4672	13.7773	12.5292	14.8567	9.5808	9.56254
37.77	11.3332	10.467	13.7769	12.5288	14.8564	9.58037	9.56232
37.9	11.3332	10.4665	13.7769	12.5286	14.8564	9.58058	9.56232
38.04	11.3332	10.4661	13.7767	12.5281	14.8562	9.58015	9.5621
38.17	11.3332	10.4657	13.7764	12.5277	14.856	9.57993	9.5621
38.31	11.3332	10.465	13.7762	12.5273	14.8558	9.57993	9.56232
38.44	11.3332	10.4648	13.7762	12.5268	14.8556	9.57971	9.5621
38.58	11.3332	10.4646	13.776	12.5264	14.8553	9.57949	9.56188
38.72	11.3332	10.4641	13.7758	12.526	14.8551	9.57928	9.56188
38.85	11.3332	10.4637	13.7756	12.5255	14.8549	9.57906	9.56166
38.99	11.333	10.4635	13.7753	12.5251	14.8545	9.57884	9.56166
39.13	11.333	10.4633	13.7751	12.5251	14.8543	9.57863	9.56145
39.27	11.333	10.4633	13.7749	12.5246	14.854	9.57819	9.56145
39.41	11.333	10.4631	13.7747	12.5244	14.8536	9.57776	9.56123
39.55	11.3328	10.4626	13.7745	12.524	14.8534	9.57732	9.56123
39.69	11.3328	10.4622	13.7743	12.5236	14.8532	9.5771	9.56101
39.83	11.3328	10.4622	13.774	12.5231	14.8527	9.57645	9.56101
39.97	11.3326	10.4615	13.7738	12.5223	14.8523	9.57602	9.56101
40.11	11.3326	10.4613	13.7736	12.5218	14.8521	9.57602	9.5608
40.25	11.3326	10.4609	13.7732	12.5212	14.8519	9.57558	9.56058
40.4	11.3324	10.4602	13.7729	12.5205	14.8516	9.57515	9.56036
40.54	11.3324	10.4596	13.7727	12.5203	14.8514	9.57493	9.56014
40.68	11.3322	10.4594	13.7725	12.5194	14.8512	9.57428	9.55993
40.82	11.332	10.4589	13.7723	12.519	14.8508	9.57341	9.55971
40.97	11.332	10.4585	13.7721	12.5183	14.8506	9.57319	9.55949
41.11	11.332	10.4583	13.7719	12.5179	14.8504	9.57297	9.55927
41.26	11.3317	10.4578	13.7716	12.5173	14.8501	9.57276	9.55906
41.4	11.3317	10.4576	13.7714	12.5168	14.8499	9.57232	9.55862
41.54	11.3315	10.4572	13.7712	12.5162	14.8495	9.57189	9.5584
41.69	11.3315	10.4567	13.771	12.5155	14.849	9.57145	9.55797
41.83	11.3315	10.4561	13.7708	12.5151	14.8486	9.57123	9.55775
41.98	11.3315	10.4559	13.7706	12.5144	14.8484	9.57058	9.55753
42.13	11.3315	10.4552	13.7701	12.514	14.848	9.57058	9.5571
42.27	11.3313	10.455	13.7699	12.5134	14.8475	9.57037	9.55688
42.42	11.3313	10.4544	13.7695	12.5129	14.8471	9.56993	9.55667
42.57	11.3311	10.4537	13.7692	12.5125	14.8467	9.56949	9.55645
42.71	11.3309	10.4533	13.769	12.5118	14.8464	9.56928	9.55623
42.86	11.3309	10.4526	13.7686	12.5112	14.846	9.56928	9.55601
43.01	11.3307	10.4524	13.7684	12.5105	14.8456	9.56884	9.5558
43.16	11.3307	10.452	13.768	12.5099	14.8453	9.56819	9.55558
43.31	11.3304	10.4513	13.7677	12.5094	14.8451	9.56797	9.55536
43.46	11.3304	10.4511	13.7675	12.509	14.8447	9.56754	9.55514
43.61	11.3302	10.4505	13.7673	12.5086	14.8445	9.56689	9.55493
43.76	11.33	10.4502	13.7671	12.5079	14.8443	9.56623	9.55471
43.91	11.3298	10.4496	13.7669	12.5073	14.8438	9.56602	9.55471
44.06	11.3296	10.4491	13.7667	12.5066	14.8434	9.56536	9.55427
44.21	11.3293	10.4485	13.7662	12.506	14.8432	9.56515	9.55427
44.36	11.3293	10.4483	13.766	12.5051	14.8427	9.56471	9.55406
44.52	11.3291	10.4474	13.7658	12.5046	14.8421	9.56471	9.55384
44.67	11.3289	10.4465	13.7656	12.5044	14.8416	9.56406	9.55362
44.82	11.3287	10.4459	13.7653	12.5038	14.8412	9.56384	9.55362
44.97	11.3283	10.4452	13.7651	12.5033	14.8408	9.56363	9.55319
45.13	11.328	10.4441	13.7647	12.5027	14.8404	9.56341	9.55275
45.28	11.3276	10.4437	13.7643	12.5016	14.8401	9.56297	9.55254
45.44	11.3272	10.4433	13.764	12.5005	14.8395	9.56254	9.5521
45.59	11.3267	10.4428	13.7638	12.4994	14.8388	9.5621	9.55166
45.74	11.3263	10.4424	13.7636	12.499	14.8379	9.56167	9.55123
45.9	11.3261	10.442	13.7632	12.4984	14.8371	9.5608	9.55101
46.05	11.3259	10.4415	13.763	12.4977	14.8364	9.55993	9.5508
46.21	11.3254	10.4411	13.7627	12.4973	14.836	9.5595	9.55036
46.36	11.325	10.4409	13.7625	12.4966	14.8358	9.55884	9.54971
46.52	11.3248	10.44	13.7623	12.496	14.8354	9.55841	9.54949
46.68	11.3246	10.4391	13.7621	12.4953	14.8351	9.55819	9.54906
46.83	11.3241	10.4389	13.7616	12.4944	14.8349	9.55797	9.54884
46.99	11.3239	10.4381	13.7614	12.4936	14.8343	9.55754	9.54819
47.14	11.3237	10.4376	13.761	12.4927	14.8338	9.55732	9.54775
47.3	11.3235	10.437	13.7606	12.4923	14.8334	9.5571	9.54732
47.46	11.3233	10.4361	13.7601	12.4918	14.8327	9.55645	9.54688
47.62	11.323	10.435	13.7599	12.4912	14.8321	9.55623	9.54645
47.77	11.3228	10.4346	13.7597	12.491	14.8312	9.5558	9.54558
47.93	11.3228	10.4337	13.7595	12.4903	14.8306	9.55537	9.54536
48.09	11.3226	10.4328	13.759	12.4896	14.8301	9.55515	9.54514
48.25	11.3224	10.4324	13.7586	12.489	14.8299	9.55406	9.54471
48.4	11.3219	10.4317	13.7584	12.4879	14.8297	9.55363	9.54427
48.56	11.3219	10.4309	13.7579	12.4868	14.8293	9.55297	9.54384
48.72	11.3215	10.4307	13.7575	12.486	14.8288	9.55297	9.54319
48.88	11.3211	10.4302	13.7571	12.4847	14.8284	9.55232	9.54297
49.04	11.3209	10.4291	13.7567	12.484	14.8277	9.55167	9.54275
49.2	11.3207	10.4285	13.7562	12.4833	14.8269	9.55124	9.5421
49.35	11.3202	10.4278	13.756	12.4827	14.8262	9.5508	9.54145
49.51	11.32	10.4272	13.7558	12.4823	14.8256	9.55058	9.54123
49.67	11.3196	10.4265	13.7556	12.4816	14.8249	9.55036	9.5408
49.83	11.3193	10.4259	13.7551	12.481	14.8247	9.54993	9.53971
49.99	11.3191	10.425	13.7549	12.4801	14.8243	9.5495	9.53949
50.15	11.3189	10.4239	13.7545	12.4794	14.8236	9.54906	9.53862
50.31	11.3187	10.4235	13.7538	12.4784	14.823	9.54841	9.53884
50.47	11.3185	10.4228	13.7534	12.4777	14.8223	9.54776	9.53775
50.63	11.3178	10.4224	13.7532	12.4768	14.8219	9.5471	9.53754
50.79	11.3172	10.4217	13.7525	12.4762	14.821	9.54667	9.53754
50.95	11.3167	10.4207	13.7521	12.476	14.8203	9.54623	9.5371
51.11	11.3163	10.4202	13.7516	12.4751	14.8197	9.54558	9.53645
51.28	11.3156	10.4196	13.7512	12.4742	14.8188	9.54515	9.53601
51.44	11.3152	10.4185	13.7506	12.4729	14.8184	9.54515	9.5358
51.6	11.3148	10.4174	13.7501	12.472	14.818	9.54471	9.53514
51.76	11.3139	10.4163	13.7495	12.4707	14.8173	9.54449	9.53449
51.92	11.3141	10.4168	13.749	12.4696	14.8169	9.54406	9.53449
52.08	11.3135	10.4157	13.7486	12.469	14.8162	9.54384	9.53362
52.24	11.313	10.4146	13.7479	12.4681	14.8156	9.54341	9.53319
52.4	11.3126	10.4124	13.7477	12.4671	14.8149	9.54341	9.53232
52.56	11.3119	10.4113	13.7473	12.466	14.8145	9.54254	9.53123
52.73	11.3109	10.4107	13.7469	12.4653	14.8143	9.54124	9.53058
52.89	11.3074	10.4109	13.7464	12.4642	14.8136	9.54058	9.52971
53.05	11.3076	10.41	13.7458	12.4634	14.813	9.54015	9.52971
53.21	11.3083	10.4089	13.7451	12.4627	14.8125	9.5395	9.52927
53.37	11.3083	10.4081	13.7447	12.462	14.8117	9.53906	9.52884
53.54	11.3083	10.4072	13.7442	12.461	14.811	9.53863	9.5284
53.7	11.308	10.4061	13.7438	12.4601	14.8106	9.53776	9.52775
53.86	11.3076	10.4055	13.7434	12.4588	14.8097	9.53689	9.52754
54.02	11.3074	10.4041	13.743	12.4581	14.8088	9.53667	9.52688
54.19	11.3078	10.4035	13.7425	12.4573	14.8082	9.53602	9.52645
54.35	11.3076	10.4028	13.7423	12.4566	14.8075	9.53558	9.52645
54.51	11.3072	10.4017	13.7419	12.456	14.8069	9.53515	9.5258
54.67	11.3067	10.4004	13.7414	12.4549	14.8062	9.53493	9.52514
54.84	11.3061	10.3991	13.741	12.454	14.8054	9.5345	9.52514
55	11.3056	10.3981	13.7406	12.4529	14.8049	9.53384	9.52384
55.16	11.3052	10.397	13.7401	12.452	14.8045	9.53341	9.5234
55.33	11.3048	10.3968	13.7395	12.451	14.804	9.53254	9.52232
55.49	11.3041	10.3963	13.7388	12.4499	14.8038	9.53189	9.52188
55.65	11.3037	10.3955	13.7384	12.4486	14.8034	9.53232	9.52145
55.81	11.3033	10.3944	13.7379	12.4473	14.8025	9.53167	9.52123
55.98	11.3028	10.3933	13.7373	12.4462	14.8014	9.53102	9.52058
56.14	11.3022	10.3924	13.7369	12.4457	14.8006	9.5308	9.51949
56.31	11.3019	10.3911	13.7364	12.4449	14.7997	9.5308	9.51862
56.47	11.3017	10.39	13.736	12.4438	14.799	9.53145	9.51754
56.63	11.3009	10.3889	13.7356	12.4429	14.7986	9.52906	9.51688
56.8	11.3	10.3874	13.7351	12.4418	14.799	9.52863	9.5158
56.96	11.2991	10.387	13.7347	12.4407	14.7971	9.52797	9.5158
57.12	11.2983	10.3863	13.734	12.4392	14.7962	9.5271	9.51514
57.29	11.298	10.3857	13.7334	12.4381	14.7947	9.52667	9.51427
57.45	11.2976	10.3844	13.733	12.4373	14.7947	9.52602	9.51406
57.62	11.2972	10.3833	13.7323	12.4364	14.794	9.52558	9.51341
57.78	11.297	10.3828	13.7319	12.4353	14.7934	9.52558	9.51253
57.94	11.2963	10.3813	13.7314	12.4342	14.7923	9.52515	9.51167
58.11	11.2959	10.3796	13.7312	12.4331	14.7919	9.52471	9.51123
58.27	11.2954	10.3789	13.7306	12.4314	14.7912	9.5245	9.51036
58.44	11.2948	10.3783	13.7301	12.4299	14.7906	9.52406	9.51014
58.6	11.2943	10.3772	13.7299	12.429	14.7901	9.52384	9.50906
58.76	11.2937	10.3761	13.7295	12.4281	14.7893	9.52297	9.50819
58.93	11.293	10.375	13.7288	12.427	14.7884	9.52232	9.50754
59.09	11.2924	10.3735	13.7282	12.426	14.7875	9.52189	9.50754
59.26	11.2922	10.3724	13.7273	12.4251	14.7869	9.5208	9.50645
59.42	11.2915	10.3704	13.7266	12.4242	14.7858	9.51971	9.50601
59.59	11.2913	10.3694	13.7262	12.4227	14.7849	9.51884	9.5058
59.75	11.2909	10.3691	13.7258	12.421	14.7843	9.51819	9.50493
59.92	11.2902	10.3685	13.7253	12.4197	14.7836	9.51797	9.50427
60.08	11.2896	10.367	13.7247	12.4188	14.7832	9.51689	9.50297
60.25	11.2887	10.3657	13.724	12.4179	14.7823	9.51667	9.50254
60.41	11.2883	10.3648	13.7234	12.417	14.7817	9.5158	9.50123
60.57	11.2874	10.3635	13.723	12.4164	14.7806	9.51558	9.50014
60.74	11.2869	10.3624	13.7225	12.4153	14.7797	9.51493	9.49949
60.9	11.2869	10.3611	13.7221	12.4142	14.7784	9.5145	9.49841
61.07	11.2863	10.3598	13.7217	12.4129	14.7773	9.51384	9.49732
61.23	11.2857	10.3583	13.7212	12.4121	14.7762	9.51363	9.49667
61.4	11.2846	10.3574	13.7206	12.4107	14.7758	9.51341	9.49536
61.56	11.2835	10.3561	13.7201	12.4099	14.7751	9.51297	9.49449
61.73	11.2826	10.3546	13.7193	12.4086	14.7745	9.51254	9.49384
61.89	11.282	10.3533	13.7186	12.407	14.7734	9.5121	9.49384
62.06	11.2815	10.3522	13.7184	12.4057	14.7727	9.51123	9.49319
62.22	11.2809	10.3513	13.7177	12.4047	14.7721	9.51058	9.49254
62.39	11.2804	10.3507	13.7169	12.404	14.7712	9.50993	9.4921
62.55	11.2798	10.3494	13.7162	12.4029	14.7704	9.50906	9.49188
62.72	11.2791	10.3481	13.7156	12.4014	14.7697	9.50863	9.49101
62.88	11.2785	10.347	13.7147	12.4003	14.7686	9.50819	9.49036
63.05	11.278	10.3454	13.7145	12.3994	14.7677	9.50754	9.48993
63.21	11.2774	10.3444	13.714	12.3979	14.7667	9.50689	9.48841
63.38	11.2767	10.3431	13.7134	12.3966	14.766	9.50602	9.48667
63.54	11.2763	10.3415	13.7129	12.3957	14.7649	9.50558	9.4858
63.71	11.2752	10.3405	13.7121	12.394	14.7638	9.50515	9.48471
63.87	11.2746	10.3387	13.7114	12.392	14.763	9.50406	9.48406
64.04	11.2737	10.337	13.711	12.3912	14.7625	9.50428	9.48319
64.2	11.273	10.3359	13.7103	12.3901	14.7616	9.50363	9.48254
64.37	11.2726	10.3341	13.7099	12.389	14.761	9.50319	9.48123
64.53	11.272	10.3328	13.709	12.3877	14.7599	9.50297	9.48123
64.7	11.2717	10.3317	13.7086	12.3864	14.7593	9.50232	9.48058
64.87	11.2709	10.3305	13.708	12.3857	14.7586	9.50189	9.47971
65.03	11.2702	10.3287	13.7073	12.384	14.758	9.50189	9.47906
65.2	11.2693	10.3274	13.7069	12.382	14.7573	9.50102	9.47797
65.36	11.2689	10.327	13.7062	12.381	14.7562	9.50015	9.47753
65.53	11.2678	10.3257	13.7058	12.3805	14.7553	9.49971	9.47688
65.69	11.2672	10.3244	13.7051	12.3801	14.7543	9.49884	9.47471
65.86	11.2665	10.3235	13.7045	12.3783	14.7532	9.49863	9.47319
66.02	11.2657	10.322	13.7038	12.3764	14.7521	9.49819	9.47275
66.19	11.2648	10.3207	13.7032	12.3749	14.7512	9.49754	9.47188
66.35	11.2639	10.3192	13.7027	12.3731	14.7503	9.49645	9.47036
66.52	11.263	10.3174	13.7021	12.3725	14.7493	9.49645	9.46949
66.69	11.2622	10.3165	13.7014	12.3712	14.7486	9.4958	9.46927
66.85	11.2615	10.3159	13.7006	12.3694	14.7482	9.49515	9.46841
67.02	11.2609	10.3146	13.6999	12.3683	14.7473	9.49428	9.46753
67.18	11.2607	10.312	13.699	12.3671	14.7464	9.49102	9.46667
67.35	11.2604	10.3098	13.6984	12.3657	14.7451	9.48884	9.4658
67.51	11.2598	10.3091	13.6977	12.3647	14.7443	9.48928	9.46471
67.68	11.2589	10.307	13.6971	12.3636	14.7434	9.48884	9.4634
67.85	11.258	10.3061	13.6964	12.362	14.7427	9.48863	9.46254
68.01	11.2576	10.3052	13.6958	12.3607	14.7419	9.48906	9.46232
68.18	11.2569	10.3041	13.6951	12.3597	14.7408	9.48819	9.46167
68.34	11.2561	10.3026	13.6945	12.3586	14.7397	9.48732	9.46123
68.51	11.2559	10.3015	13.6938	12.3573	14.7388	9.48689	9.45993
68.67	11.2548	10.2996	13.6932	12.356	14.738	9.48667	9.45906
68.84	11.2539	10.2981	13.6925	12.3544	14.7371	9.48558	9.45754
69	11.2535	10.2976	13.6919	12.3527	14.736	9.4858	9.45645
69.17	11.2524	10.2965	13.6912	12.3516	14.7349	9.48406	9.45493
69.34	11.2517	10.2939	13.6906	12.3501	14.7338	9.48319	9.45406
69.5	11.2513	10.2918	13.6901	12.3481	14.733	9.48254	9.45319
69.67	11.2502	10.2909	13.6895	12.3466	14.7319	9.48189	9.45297
69.83	11.2498	10.2891	13.689	12.346	14.7308	9.48145	9.45253
70	11.2489	10.2867	13.6884	12.3451	14.7299	9.48102	9.45123
70.16	11.2476	10.2852	13.6877	12.3436	14.7295	9.48058	9.45014
70.33	11.2465	10.2844	13.6869	12.3423	14.7286	9.4795	9.44906
70.49	11.2461	10.2831	13.6864	12.3414	14.7264	9.47884	9.4484
70.66	11.2454	10.282	13.6858	12.3405	14.7262	9.47819	9.4471
70.82	11.2443	10.2798	13.6851	12.3392	14.7254	9.47754	9.4458
70.99	11.2437	10.2791	13.6845	12.3377	14.7249	9.4771	9.44493
71.15	11.243	10.2778	13.6838	12.3362	14.7238	9.47645	9.44406
71.32	11.2419	10.2752	13.6832	12.3349	14.723	9.4758	9.44319
71.48	11.2415	10.2735	13.6827	12.3331	14.7221	9.47471	9.44254
71.65	11.2407	10.2726	13.6819	12.3316	14.7214	9.47428	9.44123
71.81	11.2404	10.272	13.6812	12.3305	14.7206	9.47384	9.43971
71.98	11.2396	10.27	13.6801	12.329	14.7197	9.47167	9.43884
72.15	11.2387	10.2674	13.6795	12.3279	14.7186	9.47058	9.43797
72.31	11.2378	10.2663	13.6786	12.327	14.718	9.46928	9.43732
72.48	11.2372	10.2657	13.6779	12.3255	14.7173	9.4695	9.43688
72.64	11.2365	10.2637	13.6773	12.3236	14.7162	9.46928	9.43558
72.81	11.2361	10.2617	13.6764	12.3223	14.7149	9.46819	9.43536
72.97	11.235	10.2605	13.6756	12.3216	14.7138	9.46797	9.43362
73.14	11.2341	10.2589	13.6749	12.3201	14.7132	9.46711	9.43275
73.31	11.233	10.257	13.6743	12.3179	14.7123	9.46667	9.43167
73.47	11.2324	10.2554	13.6738	12.3171	14.7119	9.46602	9.43036
73.64	11.2313	10.2526	13.673	12.3157	14.7101	9.46515	9.42928
73.8	11.2304	10.2515	13.6723	12.3149	14.7086	9.4645	9.42819
73.97	11.2293	10.2509	13.6719	12.3138	14.7073	9.46363	9.42688
74.14	11.2289	10.2487	13.671	12.3116	14.7066	9.46254	9.42688
74.3	11.2278	10.2468	13.6701	12.3103	14.7056	9.46124	9.42558
74.47	11.2274	10.2457	13.6695	12.3094	14.7047	9.46124	9.42449
74.63	11.2263	10.2431	13.6688	12.3079	14.7032	9.46058	9.42341
74.8	11.2254	10.2415	13.6684	12.306	14.7021	9.4595	9.42188
74.96	11.225	10.2402	13.6679	12.3042	14.701	9.45884	9.42101
75.13	11.2243	10.2387	13.6671	12.3027	14.6999	9.45819	9.42036
75.3	11.2237	10.2363	13.6662	12.3012	14.6988	9.45776	9.41993
75.46	11.2226	10.2346	13.6651	12.3003	14.6984	9.45754	9.4184
75.63	11.2217	10.2331	13.6643	12.2986	14.6973	9.45645	9.41732
75.79	11.2206	10.2315	13.6638	12.2973	14.6964	9.45558	9.41623
75.96	11.2198	10.2292	13.6632	12.2966	14.6956	9.4545	9.41558
76.12	11.2193	10.2283	13.6623	12.2955	14.6945	9.45384	9.41449
76.29	11.2185	10.2263	13.6612	12.2944	14.6936	9.45363	9.41319
76.45	11.2183	10.225	13.6606	12.2929	14.6927	9.45297	9.41254
76.62	11.2176	10.2222	13.6599	12.291	14.6914	9.45297	9.41167
76.78	11.2165	10.2202	13.6595	12.2894	14.6901	9.45189	9.41058
76.95	11.2157	10.2187	13.6595	12.2888	14.6893	9.45015	9.40927
77.12	11.2148	10.2181	13.659	12.2879	14.6884	9.44928	9.40862
77.28	11.2137	10.2161	13.6584	12.286	14.6873	9.44776	9.40797
77.45	11.2128	10.2131	13.6573	12.2844	14.6862	9.44667	9.40688
77.61	11.2124	10.2128	13.6564	12.284	14.6853	9.4458	9.4058
77.78	11.2117	10.2098	13.6556	12.2827	14.684	9.44515	9.40406
77.94	11.2104	10.2083	13.6545	12.2805	14.6832	9.44471	9.40232
78.11	11.2093	10.2072	13.6534	12.2783	14.6819	9.44406	9.40232
78.28	11.2085	10.2044	13.653	12.2766	14.6804	9.44319	9.4008
78.44	11.208	10.2039	13.6523	12.2757	14.679	9.44254	9.39949
78.61	11.2072	10.2031	13.6519	12.274	14.6782	9.44167	9.39797
78.77	11.2061	10.2002	13.6512	12.2727	14.6767	9.4408	9.39732
78.94	11.2052	10.1983	13.6501	12.2718	14.6756	9.43993	9.39645
79.1	11.2048	10.1961	13.649	12.2705	14.6743	9.4395	9.39493
79.27	11.2041	10.1946	13.6486	12.2692	14.6734	9.43841	9.39406
79.44	11.203	10.1926	13.6479	12.2677	14.6723	9.43732	9.39297
79.6	11.2022	10.1918	13.6475	12.2662	14.6716	9.43623	9.39232
79.77	11.2013	10.1896	13.6466	12.2642	14.671	9.43602	9.39145
79.93	11.2004	10.1883	13.6458	12.2625	14.6701	9.43493	9.39015
80.1	11.1991	10.1859	13.6447	12.261	14.6688	9.43471	9.38906
80.26	11.1985	10.1833	13.644	12.2601	14.6675	9.43341	9.38797
80.43	11.1976	10.1815	13.643	12.2584	14.6669	9.43276	9.38754
80.6	11.1972	10.1802	13.6423	12.2568	14.6654	9.43341	9.38645
80.76	11.1959	10.1791	13.6414	12.2549	14.664	9.43145	9.38406
80.93	11.1952	10.1772	13.6406	12.2538	14.663	9.4308	9.38275
81.09	11.1946	10.1744	13.6399	12.2527	14.6619	9.42928	9.38275
81.26	11.1939	10.1726	13.6388	12.251	14.6623	9.4295	9.3808
81.42	11.1928	10.1722	13.6382	12.2497	14.6601	9.42841	9.37927
81.59	11.192	10.1698	13.6369	12.2484	14.6569	9.42732	9.38015
81.76	11.1913	10.167	13.636	12.2468	14.6547	9.42624	9.3771
81.92	11.1906	10.1652	13.6349	12.2451	14.654	9.42493	9.37514
82.09	11.1898	10.1637	13.634	12.2436	14.6549	9.42363	9.37471
82.25	11.1887	10.1613	13.6332	12.2416	14.6532	9.42297	9.37428
82.42	11.1876	10.1598	13.6325	12.2401	14.6521	9.42254	9.37254
82.58	11.1874	10.1583	13.6314	12.2392	14.6506	9.42189	9.37188
82.75	11.1865	10.1561	13.6306	12.2373	14.649	9.42102	9.36993
82.92	11.1859	10.1546	13.6297	12.2357	14.6486	9.41993	9.36906
83.08	11.1846	10.1522	13.6282	12.234	14.6475	9.4195	9.36884
83.25	11.1837	10.1504	13.6269	12.2316	14.6462	9.41863	9.36688
83.41	11.1828	10.1483	13.6262	12.2307	14.6447	9.41754	9.3658
83.58	11.1824	10.1459	13.6256	12.2297	14.6432	9.41732	9.36471
83.74	11.1817	10.1441	13.6247	12.2281	14.6421	9.41689	9.36319
83.91	11.1811	10.1415	13.6236	12.2262	14.641	9.41602	9.36232
84.07	11.18	10.1389	13.6223	12.2253	14.6393	9.41602	9.36101
84.24	11.1789	10.1372	13.6214	12.2238	14.6382	9.4145	9.3608
84.41	11.1778	10.1361	13.6208	12.2218	14.6366	9.41406	9.35884
84.57	11.1772	10.1337	13.6199	12.2199	14.6351	9.41276	9.35775
84.74	11.1765	10.1315	13.6188	12.2186	14.634	9.41189	9.3571
84.9	11.1761	10.1307	13.618	12.2175	14.633	9.41102	9.35558
85.07	11.1752	10.1287	13.6169	12.2164	14.631	9.40993	9.35493
85.23	11.1743	10.1265	13.6158	12.2147	14.6295	9.40928	9.35319
85.4	11.1733	10.1237	13.6145	12.2129	14.6284	9.40863	9.35145
85.56	11.1724	10.1213	13.6136	12.2107	14.6271	9.40819	9.35102
85.73	11.1715	10.12	13.6125	12.2097	14.6262	9.40689	9.34928
85.89	11.1702	10.1185	13.6116	12.2081	14.6247	9.40624	9.34819
86.06	11.1693	10.115	13.6108	12.2064	14.6234	9.40602	9.3471
86.23	11.1687	10.1126	13.6092	12.2051	14.6223	9.40493	9.34601
86.39	11.1676	10.1105	13.6077	12.2034	14.6206	9.40428	9.34493
86.56	11.1667	10.1096	13.6069	12.2023	14.6195	9.40297	9.34471
86.72	11.1661	10.1072	13.606	12.2014	14.6182	9.40254	9.34275
86.89	11.1652	10.1039	13.6047	12.1997	14.6162	9.40145	9.3421
87.05	11.1641	10.1024	13.6038	12.1979	14.6153	9.39993	9.34058
87.22	11.1628	10.1011	13.6027	12.1971	14.6136	9.39928	9.33928
87.38	11.1626	10.0991	13.6016	12.1951	14.6121	9.39798	9.33797
87.55	11.1617	10.0968	13.601	12.1927	14.6106	9.39732	9.3371
87.71	11.1611	10.0942	13.5997	12.1905	14.6093	9.39667	9.33645
87.88	11.1598	10.0935	13.5984	12.1901	14.6077	9.39558	9.33515
88.05	11.1591	10.0913	13.5971	12.1886	14.6067	9.39471	9.33449
88.21	11.1585	10.0885	13.5962	12.1868	14.6053	9.39384	9.33254
88.38	11.1576	10.0852	13.5949	12.1847	14.6038	9.39276	9.33058
88.54	11.1563	10.0835	13.5934	12.1829	14.6021	9.39167	9.33014
88.71	11.1556	10.0822	13.5925	12.1814	14.6006	9.39124	9.32841
88.87	11.1546	10.0802	13.5914	12.1794	14.599	9.39102	9.32775
89.04	11.1539	10.0778	13.5903	12.1784	14.5982	9.3908	9.3271
89.2	11.1528	10.0757	13.5893	12.1777	14.5967	9.39015	9.32428
89.37	11.1519	10.0737	13.5882	12.1757	14.5947	9.38906	9.32341
89.53	11.1509	10.0713	13.5871	12.1738	14.593	9.38841	9.32275
89.7	11.1498	10.0696	13.5862	12.1727	14.591	9.38689	9.32232
89.86	11.1491	10.0678	13.5849	12.1712	14.5895	9.38602	9.31993
90.03	11.148	10.0659	13.5834	12.1697	14.588	9.3845	9.32015
90.19	11.147	10.0635	13.5825	12.1675	14.5869	9.38385	9.31819
90.36	11.1456	10.0618	13.5814	12.1651	14.5854	9.38276	9.31688
90.52	11.145	10.0594	13.5803	12.164	14.5834	9.38167	9.31623
90.69	11.1446	10.0568	13.579	12.1627	14.5814	9.3808	9.31493
90.86	11.1433	10.0552	13.5771	12.1605	14.5801	9.38015	9.31319
91.02	11.1422	10.0528	13.5758	12.1588	14.5788	9.37993	9.31254
91.19	11.1417	10.0498	13.5749	12.1573	14.5769	9.3795	9.31036
91.35	11.1409	10.0485	13.5734	12.1551	14.5758	9.37906	9.30928
91.52	11.1389	10.0465	13.573	12.1529	14.5736	9.37863	9.30841
91.68	11.138	10.0439	13.5721	12.1516	14.5712	9.37689	9.30602
91.85	11.1374	10.0413	13.5703	12.1501	14.5695	9.37602	9.30514
92.01	11.1363	10.0396	13.569	12.1488	14.5673	9.37515	9.30514
92.18	11.1352	10.0381	13.5675	12.1473	14.5662	9.37515	9.30232
92.34	11.1348	10.0352	13.5669	12.1451	14.5647	9.37406	9.30123
92.51	11.1341	10.0333	13.5653	12.1436	14.5623	9.37276	9.30145
92.67	11.133	10.03	13.564	12.1429	14.5606	9.37189	9.29862
92.84	11.1324	10.0285	13.5625	12.1412	14.5584	9.37102	9.29775
93	11.1313	10.0265	13.561	12.1392	14.5566	9.37037	9.29732
93.17	11.1306	10.0237	13.559	12.1377	14.5558	9.37037	9.2958
93.33	11.1298	10.0211	13.5579	12.1351	14.554	9.36841	9.29471
93.5	11.1293	10.0198	13.5571	12.1342	14.5523	9.36754	9.29341
93.66	11.1291	10.017	13.5551	12.1325	14.5499	9.36624	9.29101
93.83	11.1274	10.015	13.554	12.1301	14.5486	9.3658	9.28971
93.99	11.1259	10.012	13.5529	12.1273	14.5464	9.36471	9.28841
94.16	11.1252	10.0096	13.551	12.1249	14.5453	9.3645	9.28688
94.33	11.1246	10.0081	13.5499	12.1242	14.5434	9.36341	9.28471
94.49	11.1233	10.005	13.5484	12.1231	14.5423	9.36319	9.28449
94.66	11.1224	10.0028	13.5466	12.122	14.5401	9.36189	9.28297
94.82	11.1215	10.0009	13.5449	12.1203	14.5384	9.36145	9.28102
94.99	11.1211	9.99958	13.5436	12.1188	14.5362	9.36015	9.28036
95.15	11.1193	9.99676	13.5423	12.1171	14.5347	9.35906	9.27906
95.32	11.118	9.99458	13.541	12.1147	14.533	9.35885	9.27819
95.48	11.1167	9.9911	13.5403	12.1131	14.531	9.35667	9.2771
95.65	11.1161	9.98936	13.539	12.1114	14.5295	9.35515	9.27471
95.81	11.1157	9.98784	13.5377	12.1094	14.5275	9.35537	9.27297
95.98	11.1146	9.98458	13.5364	12.109	14.5256	9.35319	9.2721
96.14	11.1139	9.98176	13.5347	12.1055	14.5238	9.35298	9.27123
96.31	11.1133	9.98023	13.5332	12.1044	14.5214	9.35232	9.26993
96.47	11.1115	9.97893	13.5323	12.1016	14.5195	9.35211	9.26862
96.64	11.1104	9.97567	13.5306	12.1007	14.5175	9.35124	9.26645
96.81	11.11	9.97284	13.529	12.1001	14.516	9.34971	9.26558
96.97	11.1085	9.97089	13.5271	12.099	14.5138	9.34754	9.26319
97.14	11.1067	9.96784	13.526	12.0966	14.5114	9.34732	9.26188
97.3	11.1061	9.9648	13.5249	12.094	14.5099	9.34667	9.25949
97.47	11.1046	9.96241	13.5232	12.0916	14.5077	9.34493	9.25841
97.63	11.1041	9.9598	13.5214	12.0901	14.5053	9.34428	9.2571
97.8	11.103	9.95567	13.521	12.0892	14.5034	9.34493	9.25601
97.96	11.1028	9.95436	13.5199	12.0877	14.5021	9.34189	9.25449
98.13	11.1022	9.95176	13.5182	12.0853	14.5003	9.34102	9.25254
98.29	11.1011	9.95045	13.5169	12.0833	14.498	9.3408	9.25123
98.46	11.0998	9.94654	13.5153	12.0823	14.4956	9.34058	9.24928
98.62	11.098	9.94415	13.5136	12.0799	14.4943	9.33884	9.24819
98.79	11.0974	9.94284	13.5125	12.0775	14.4925	9.33667	9.24667
98.95	11.0961	9.9398	13.5116	12.0764	14.4906	9.33558	9.24493
99.12	11.0952	9.93632	13.5099	12.0751	14.4884	9.33471	9.24341
99.28	11.0943	9.93436	13.5088	12.0725	14.4869	9.33297	9.24188
99.45	11.0937	9.93176	13.5075	12.0712	14.4851	9.33167	9.24036
99.61	11.0926	9.92828	13.5056	12.0692	14.4832	9.33102	9.23841
99.78	11.0915	9.92654	13.504	12.0684	14.4814	9.32972	9.23754
99.94	11.0902	9.92219	13.503	12.0677	14.4793	9.32689	9.2358
100.11	11.0891	9.92089	13.5014	12.0657	14.4773	9.32689	9.23449
100.27	11.0883	9.91937	13.5003	12.0638	14.4749	9.3245	9.23362
100.44	11.0872	9.9161	13.4986	12.0616	14.4732	9.32232	9.23167
100.6	11.0863	9.91284	13.4969	12.0594	14.4706	9.32211	9.22928
100.77	11.085	9.90958	13.4953	12.0568	14.4688	9.31993	9.22754
100.93	11.0833	9.90763	13.4932	12.0555	14.4675	9.31928	9.22558
101.1	11.082	9.90589	13.4914	12.0544	14.4654	9.31732	9.22471
101.26	11.0813	9.90241	13.4897	12.0518	14.463	9.3158	9.22341
101.43	11.0804	9.90002	13.4884	12.0497	14.4614	9.31537	9.22167
101.59	11.0791	9.89697	13.4871	12.0481	14.4599	9.31363	9.21928
101.76	11.0778	9.8948	13.486	12.0462	14.4575	9.31211	9.21797
101.92	11.077	9.8911	13.4847	12.0444	14.456	9.3095	9.21688
102.09	11.0754	9.88784	13.4825	12.0423	14.4534	9.30993	9.21515
102.25	11.0737	9.88415	13.481	12.0399	14.4514	9.30776	9.21428
102.42	11.073	9.88284	13.4797	12.0379	14.4497	9.30515	9.21232
102.58	11.0722	9.87958	13.4779	12.0364	14.4477	9.3045	9.20949
102.75	11.0717	9.87524	13.476	12.0351	14.4456	9.30298	9.20797
102.91	11.0704	9.87284	13.4743	12.0327	14.4443	9.30102	9.20732
103.08	11.0696	9.87067	13.4732	12.0305	14.4423	9.30015	9.20428
103.24	11.0683	9.86719	13.4727	12.029	14.4408	9.29885	9.20275
103.41	11.067	9.86393	13.4717	12.0286	14.4377	9.29645	9.20167
103.57	11.0667	9.86111	13.469	12.0258	14.4362	9.29537	9.19993
103.74	11.0648	9.85828	13.4671	12.0244	14.4334	9.29276	9.19732
103.9	11.0633	9.8561	13.466	12.0223	14.4312	9.29145	9.19493
104.07	11.0622	9.85263	13.4645	12.0201	14.4293	9.29058	9.19254
104.23	11.0607	9.84893	13.4634	12.0183	14.4269	9.29037	9.1908
104.4	11.0593	9.84632	13.4621	12.0173	14.4253	9.28993	9.18971
104.56	11.0587	9.84371	13.4597	12.0162	14.4223	9.28645	9.18775
104.73	11.058	9.84023	13.4584	12.0144	14.4199	9.28558	9.18602
104.89	11.0561	9.83676	13.4571	12.0116	14.4182	9.28298	9.18449
105.06	11.0543	9.83284	13.4558	12.0099	14.4158	9.28189	9.18276
105.22	11.0537	9.83045	13.4536	12.0073	14.4136	9.28298	9.1808
105.38	11.053	9.82719	13.4521	12.0062	14.4119	9.27971	9.17906
105.55	11.0515	9.82328	13.4506	12.0042	14.4103	9.27645	9.1771
105.71	11.05	9.82024	13.4486	12.0027	14.408	9.2758	9.17536
105.88	11.0489	9.81784	13.448	11.9999	14.406	9.27537	9.17232
106.04	11.0478	9.81458	13.4462	11.9986	14.4047	9.27189	9.17036
106.21	11.0465	9.8111	13.444	11.9977	14.4025	9.27124	9.16971
106.37	11.045	9.80741	13.4416	11.9955	14.3995	9.27059	9.16689
106.54	11.0439	9.8048	13.4399	11.9938	14.3973	9.26885	9.16515
106.7	11.0433	9.80132	13.439	11.991	14.3956	9.26711	9.1621
106.87	11.0422	9.79763	13.4373	11.989	14.3936	9.26667	9.15949
107.03	11.0406	9.7935	13.4353	11.987	14.3919	9.26558	9.1571
107.2	11.0391	9.79219	13.4343	11.9855	14.3899	9.2645	9.1558
107.36	11.0374	9.79067	13.4323	11.9838	14.3873	9.26232	9.15319
107.53	11.0363	9.78545	13.4306	11.9825	14.3847	9.26102	9.15145
107.69	11.0352	9.78111	13.429	11.9799	14.3825	9.25928	9.14862
107.86	11.0337	9.77763	13.4273	11.9784	14.3806	9.25776	9.14732
108.02	11.0322	9.77458	13.4256	11.9766	14.3793	9.25602	9.14384
108.19	11.0311	9.77219	13.4243	11.9744	14.376	9.2545	9.14384
108.35	11.03	9.7685	13.4227	11.9729	14.3738	9.25298	9.14036
108.52	11.0289	9.76437	13.4214	11.971	14.3717	9.25124	9.13732
108.68	11.0261	9.76089	13.4195	11.969	14.3701	9.2508	9.13623
108.85	11.025	9.75915	13.4173	11.9664	14.3688	9.24972	9.13363
109.01	11.0246	9.75502	13.4153	11.9644	14.3666	9.24798	9.13015
109.18	11.0226	9.75285	13.4138	11.9625	14.3643	9.24711	9.12928
109.34	11.0213	9.74828	13.4127	11.9612	14.3614	9.24645	9.12667
109.51	11.0196	9.74393	13.4106	11.9597	14.3588	9.24515	9.12515
109.67	11.0178	9.74067	13.4093	11.9575	14.3571	9.24298	9.12275
109.84	11.0165	9.73567	13.4071	11.9568	14.3545	9.24167	9.12015
110	11.0157	9.73263	13.4053	11.9549	14.353	9.24058	9.11797
110.17	11.0137	9.72893	13.4043	11.9518	14.3508	9.23928	9.11602
110.33	11.0113	9.72697	13.4021	11.9499	14.3486	9.23819	9.11406
110.49	11.0098	9.72458	13.4006	11.9486	14.3464	9.23667	9.11102
110.66	11.0087	9.72002	13.399	11.9462	14.3436	9.2358	9.10884
110.82	11.0078	9.71545	13.3969	11.9444	14.3419	9.23471	9.10667
110.99	11.0056	9.71372	13.3951	11.9421	14.3393	9.23385	9.10406
111.15	11.0037	9.70915	13.394	11.9399	14.3375	9.23319	9.10123
111.32	11.0026	9.70458	13.3917	11.9377	14.3351	9.23167	9.09884
111.48	11.0015	9.70176	13.3899	11.9364	14.3327	9.2308	9.09645
111.65	10.9998	9.69872	13.388	11.9329	14.3299	9.22993	9.09493
111.81	10.998	9.69524	13.3862	11.9312	14.3277	9.2295	9.09123
111.98	10.9965	9.69219	13.3847	11.929	14.3258	9.22885	9.08949
112.14	10.9952	9.68784	13.3829	11.9273	14.3234	9.22841	9.0871
112.31	10.9935	9.68524	13.3803	11.9264	14.3217	9.22689	9.08493
112.47	10.9913	9.68241	13.3786	11.9231	14.3186	9.22537	9.08123
112.64	10.9893	9.67806	13.3766	11.9214	14.3171	9.22298	9.08015
112.8	10.9878	9.67437	13.3751	11.9194	14.3149	9.22189	9.07667
112.97	10.9867	9.67132	13.3736	11.917	14.3125	9.22167	9.07493
113.13	10.9848	9.66872	13.3719	11.9136	14.3108	9.2195	9.07276
113.3	10.983	9.66371	13.3695	11.9114	14.3086	9.21798	9.06841
113.46	10.9822	9.6598	13.3673	11.9097	14.3054	9.21711	9.06732
113.63	10.9802	9.65567	13.3651	11.9073	14.303	9.21667	9.06406
113.79	10.9789	9.65415	13.3638	11.9062	14.301	9.2158	9.06123
113.96	10.9765	9.65045	13.3629	11.9031	14.2982	9.21428	9.05862
114.12	10.9754	9.64589	13.3599	11.901	14.2964	9.21363	9.05689
114.28	10.9737	9.64176	13.3582	11.8988	14.2941	9.21298	9.05297
114.45	10.9722	9.6385	13.3567	11.8964	14.2914	9.21232	9.05102
114.61	10.9702	9.63567	13.3543	11.8942	14.289	9.21167	9.0495
114.78	10.9685	9.63111	13.3523	11.8927	14.2862	9.21037	9.04602
114.94	10.967	9.62828	13.3508	11.8901	14.2843	9.20885	9.04341
115.11	10.9646	9.62567	13.3486	11.8881	14.283	9.20819	9.04145
115.27	10.9637	9.62154	13.3458	11.8847	14.2801	9.20732	9.03776
115.44	10.9615	9.61785	13.3443	11.8825	14.2784	9.20689	9.03537
115.6	10.9594	9.61328	13.3427	11.8803	14.2749	9.20558	9.03406
115.77	10.9574	9.60872	13.3403	11.8781	14.2727	9.20428	9.02841
115.93	10.9557	9.60719	13.339	11.8755	14.2693	9.20341	9.0271
116.1	10.9539	9.60459	13.3373	11.874	14.2669	9.20254	9.02558
116.26	10.9517	9.59872	13.3347	11.8707	14.2636	9.20211	9.02297
116.43	10.95	9.59632	13.3336	11.8677	14.2625	9.20167	9.01841
116.59	10.9485	9.59154	13.3308	11.8668	14.2604	9.20124	9.01645
116.76	10.9465	9.5885	13.3282	11.8651	14.2571	9.20037	9.01254
116.92	10.9439	9.58524	13.3269	11.862	14.2547	9.19928	9.00841
117.09	10.9417	9.58176	13.3243	11.8597	14.2525	9.19906	9.00863
117.25	10.9398	9.5785	13.3227	11.857	14.2501	9.19841	9.00406
117.42	10.9391	9.57545	13.3201	11.8553	14.2473	9.19754	9.00123
117.58	10.9363	9.57154	13.3186	11.8521	14.2451	9.19602	9.00102
117.74	10.9346	9.56589	13.3169	11.8501	14.243	9.19493	8.99754
117.91	10.932	9.56306	13.3153	11.8486	14.2403	9.1945	8.9945
118.07	10.9296	9.5598	13.313	11.8453	14.2373	9.19319	8.99297
118.24	10.9272	9.55611	13.3106	11.8423	14.2351	9.19232	8.98754
118.4	10.9252	9.55111	13.3077	11.8399	14.2332	9.19102	8.98536
118.57	10.923	9.54719	13.3062	11.8377	14.231	9.19102	8.98363
118.73	10.9211	9.54415	13.304	11.834	14.2286	9.18972	8.97884
118.9	10.9191	9.54024	13.3017	11.8325	14.2256	9.18906	8.97624
119.06	10.9163	9.53632	13.299	11.8305	14.2225	9.18906	8.97384
119.23	10.9141	9.53241	13.2969	11.8284	14.2197	9.18885	8.9695
119.39	10.9119	9.5285	13.2938	11.8247	14.2169	9.18841	8.96623
119.56	10.91	9.52524	13.2914	11.8227	14.2149	9.18754	8.96428
119.72	10.9065	9.52089	13.289	11.819	14.2121	9.18646	8.96058
119.89	10.9046	9.51719	13.2875	11.8166	14.2097	9.18602	8.95841
120.05	10.9037	9.5135	13.2851	11.8138	14.2073	9.18537	8.95515
120.22	10.9011	9.5098	13.2843	11.8116	14.2049	9.18493	8.95167
120.38	10.897	9.50741	13.2808	11.8086	14.2019	9.18428	8.94884
120.55	10.895	9.50176	13.2782	11.8055	14.1995	9.18363	8.94754
120.71	10.8935	9.49741	13.2762	11.8031	14.1962	9.18298	8.94232
120.87	10.8911	9.49372	13.2738	11.8003	14.193	9.18298	8.94124
121.04	10.8891	9.49024	13.2714	11.7975	14.191	9.18232	8.93797
121.2	10.8872	9.48567	13.2693	11.7949	14.1884	9.18145	8.93254
121.37	10.8841	9.48154	13.2658	11.7927	14.1864	9.18124	8.9308
121.53	10.8815	9.47785	13.2636	11.7897	14.1827	9.18059	8.92537
121.7	10.8794	9.47393	13.2612	11.7864	14.1804	9.18015	8.92319
121.86	10.8772	9.47024	13.2586	11.7844	14.1775	9.17972	8.91928
122.03	10.8741	9.46567	13.2553	11.7803	14.1747	9.17972	8.91493
122.19	10.8715	9.46111	13.253	11.7777	14.1719	9.17906	8.91058
122.36	10.8687	9.45741	13.2514	11.7744	14.1693	9.17885	8.9095
122.52	10.867	9.45306	13.249	11.7716	14.1664	9.17798	8.9058
122.69	10.8643	9.44785	13.2456	11.7686	14.1638	9.17732	8.90254
122.85	10.8611	9.44393	13.2443	11.7636	14.1603	9.17689	8.89884
123.02	10.8578	9.43872	13.2412	11.7607	14.1575	9.17624	8.89406
123.18	10.8554	9.43546	13.2386	11.7592	14.1549	9.17602	8.89124
123.35	10.8535	9.43111	13.2369	11.7558	14.1517	9.1758	8.88819
123.51	10.8506	9.42698	13.234	11.7525	14.1491	9.17515	8.88341
123.68	10.8469	9.42241	13.231	11.7501	14.1462	9.1745	8.88058
123.84	10.8441	9.41807	13.2284	11.7466	14.1436	9.17428	8.87776
124.01	10.8422	9.4148	13.2271	11.7436	14.1406	9.17341	8.87298
124.17	10.8387	9.40959	13.223	11.7394	14.1377	9.17254	8.87189
124.34	10.835	9.40524	13.2199	11.7373	14.1338	9.17211	8.86602
124.5	10.8335	9.40198	13.218	11.7338	14.131	9.17145	8.8608
124.67	10.8307	9.39785	13.2145	11.731	14.1282	9.17124	8.85819
124.83	10.827	9.39307	13.2119	11.7268	14.1258	9.17059	8.85406
125	10.8228	9.38828	13.209	11.724	14.1221	9.17015	8.85015
125.16	10.8209	9.38372	13.2075	11.7208	14.1186	9.16972	8.84624
125.32	10.8198	9.38002	13.2047	11.7179	14.1156	9.16906	8.84319
125.49	10.8165	9.3748	13.2012	11.7142	14.1121	9.16885	8.8395
125.65	10.8124	9.37002	13.1982	11.7108	14.109	9.16819	8.83689
125.82	10.8096	9.36611	13.1951	11.7068	14.1067	9.16754	8.83232
125.98	10.8074	9.36133	13.1932	11.7044	14.1036	9.16689	8.82689
126.15	10.8039	9.35654	13.1901	11.7001	14.0999	9.16624	8.8258
126.31	10.8004	9.35154	13.1875	11.6964	14.0969	9.1658	8.8195
126.48	10.7974	9.34785	13.1847	11.6931	14.0938	9.16537	8.8145
126.64	10.795	9.34394	13.1821	11.6894	14.0914	9.16493	8.81167
126.81	10.7928	9.33937	13.179	11.686	14.0873	9.16472	8.80754
126.97	10.7883	9.33415	13.1762	11.6829	14.084	9.16472	8.80319
127.14	10.7835	9.33089	13.1723	11.6788	14.0803	9.1645	8.79993
127.3	10.7815	9.3248	13.1699	11.6755	14.0767	9.16428	8.79558
127.46	10.7778	9.32067	13.1673	11.6714	14.0736	9.16385	8.7908
127.63	10.7739	9.3148	13.1638	11.6673	14.0695	9.16385	8.7895
127.79	10.7709	9.31089	13.161	11.6651	14.0667	9.16363	8.78428
127.96	10.7676	9.30763	13.1562	11.6625	14.0634	9.16319	8.77885
128.12	10.7648	9.30133	13.1547	11.6581	14.0599	9.16298	8.77558
128.29	10.7604	9.29654	13.1525	11.6538	14.0564	9.16167	8.77232
128.45	10.7572	9.29263	13.1479	11.6518	14.0532	9.16058	8.76819
128.62	10.7546	9.2885	13.1447	11.6457	14.0493	9.15972	8.76363
128.78	10.7517	9.28546	13.1414	11.6436	14.0456	9.15928	8.75841
128.95	10.7474	9.28002	13.1393	11.6394	14.0434	9.15863	8.7545
129.11	10.7441	9.27481	13.1354	11.636	14.0386	9.15841	8.75058
129.28	10.7402	9.27176	13.1321	11.6305	14.0347	9.15819	8.74515
129.44	10.7372	9.26807	13.1295	11.6281	14.0312	9.15776	8.74124
129.6	10.7315	9.2635	13.1258	11.6231	14.0269	9.15733	8.73906
129.77	10.7267	9.25828	13.1232	11.619	14.0243	9.15689	8.73428
129.93	10.7246	9.25415	13.1193	11.6155	14.0197	9.15667	8.72928
130.1	10.7211	9.24915	13.1162	11.6116	14.0171	9.15624	8.72754
130.26	10.7172	9.24546	13.1114	11.6064	14.0132	9.1558	8.72211
130.43	10.712	9.24089	13.1077	11.6021	14.0088	9.15559	8.71841
130.59	10.7083	9.23546	13.1053	11.5986	14.0053	9.15537	8.71602
130.76	10.7052	9.23176	13.1014	11.5942	14.0014	9.15493	8.70993
130.92	10.7022	9.22676	13.0977	11.5897	13.998	9.15406	8.7045
131.09	10.6976	9.22133	13.0956	11.5855	13.9943	9.15341	8.70189
131.25	10.693	9.21785	13.0912	11.5803	13.9899	9.15319	8.69667
131.42	10.6909	9.21394	13.0873	11.5766	13.9849	9.15254	8.6908
131.58	10.687	9.20959	13.0838	11.5731	13.9814	9.15211	8.68819
131.75	10.6815	9.20394	13.0795	11.5681	13.9777	9.15167	8.68189
131.91	10.6774	9.19959	13.0767	11.5631	13.973	9.15124	8.67732
132.07	10.6737	9.19502	13.0738	11.5594	13.9688	9.15102	8.67385
132.24	10.6693	9.19154	13.0697	11.5536	13.9651	9.15058	8.66863
132.4	10.6646	9.18567	13.066	11.5499	13.961	9.15015	8.66471
132.57	10.6607	9.18002	13.0627	11.5462	13.9562	9.15015	8.66015
132.73	10.6565	9.17611	13.0584	11.5407	13.9519	9.14972	8.65537
132.9	10.6528	9.17133	13.0547	11.536	13.9484	9.14928	8.6508
133.06	10.6485	9.16763	13.0514	11.5316	13.9438	9.14885	8.64754
133.23	10.6428	9.16155	13.0477	11.5264	13.939	9.14841	8.64189
133.39	10.6387	9.15763	13.0436	11.5218	13.9347	9.14819	8.63645
133.56	10.6361	9.1535	13.0401	11.5175	13.9323	9.14754	8.63167
133.72	10.6304	9.14742	13.0364	11.5131	13.9286	9.14711	8.62472
133.88	10.6248	9.14263	13.0319	11.5077	13.9228	9.14689	8.62037
134.05	10.6185	9.13742	13.0275	11.5031	13.9188	9.14667	8.61732
134.21	10.6152	9.13263	13.0245	11.4979	13.914	9.14645	8.61059
134.38	10.6102	9.12807	13.0193	11.4931	13.9097	9.14602	8.60602
134.54	10.6059	9.12307	13.016	11.487	13.904	9.1458	8.60124
134.71	10.6004	9.1172	13.0119	11.4823	13.9003	9.14559	8.59689
134.87	10.5956	9.11242	13.0086	11.4779	13.8956	9.14537	8.59059
135.04	10.592	9.1072	13.0047	11.4725	13.8912	9.14537	8.58689
135.2	10.5859	9.10198	12.9995	11.4679	13.8875	9.14472	8.57993
135.37	10.58	9.09633	12.9951	11.4612	13.8819	9.14428	8.57667
135.53	10.5761	9.09046	12.991	11.4575	13.8771	9.14341	8.57124
135.69	10.5715	9.08546	12.9864	11.452	13.8719	9.14276	8.56493
135.86	10.5672	9.08068	12.9825	11.4466	13.8675	9.14189	8.55993
136.02	10.5611	9.07394	12.978	11.4414	13.863	9.14146	8.55515
136.19	10.5556	9.07002	12.9747	11.4349	13.8593	9.14102	8.54972
136.35	10.5509	9.06459	12.969	11.4305	13.8541	9.14015	8.54298
136.52	10.5467	9.05959	12.9645	11.4255	13.8484	9.13993	8.53776
136.68	10.5385	9.05372	12.9614	11.4201	13.844	9.1395	8.53124
136.85	10.5352	9.04698	12.9569	11.4147	13.8395	9.13906	8.52646
137.01	10.5298	9.04155	12.9517	11.4101	13.838	9.13906	8.52146
137.18	10.5244	9.03676	12.9466	11.4038	13.8275	9.13841	8.5145
137.34	10.5191	9.03002	12.943	11.3973	13.823	9.13754	8.50906
137.5	10.5135	9.02394	12.9388	11.3914	13.8175	9.13689	8.50407
137.67	10.5085	9.01763	12.9334	11.3853	13.8119	9.13624	8.49733
137.83	10.5024	9.0122	12.9293	11.3803	13.8036	9.1358	8.49211
138	10.4983	9.00568	12.924	11.3751	13.803	9.1358	8.48602
138.16	10.4909	9.00024	12.9201	11.3686	13.7973	9.13559	8.47754
138.33	10.485	8.9935	12.9143	11.3634	13.7917	9.13537	8.47276
138.49	10.4802	8.98611	12.9097	11.3575	13.7856	9.13515	8.46559
138.65	10.4735	8.98046	12.9054	11.3518	13.7814	9.13493	8.4595
138.81	10.4665	8.97372	12.8997	11.3453	13.7751	9.13472	8.45319
138.97	10.4604	8.9685	12.8949	11.3377	13.7704	9.13472	8.44754
139.13	10.4572	8.96198	12.8903	11.3329	13.7649	9.1345	8.43928
139.29	10.4502	8.95589	12.8854	11.3277	13.7584	9.13428	8.43363
139.45	10.4444	8.94937	12.8795	11.321	13.754	9.13406	8.42798
139.61	10.4387	8.9422	12.8751	11.3138	13.748	9.13385	8.42124
139.78	10.4324	8.93763	12.8699	11.3079	13.7432	9.13363	8.41407
139.94	10.4283	8.93024	12.8636	11.3018	13.7371	9.13341	8.40885
140.11	10.4198	8.92307	12.8582	11.2951	13.7312	9.13298	8.40167
140.28	10.4124	8.91633	12.854	11.2888	13.7249	9.13254	8.39537
140.45	10.4072	8.90872	12.8486	11.2821	13.7206	9.13232	8.38754
140.62	10.4002	8.90263	12.8434	11.2749	13.7136	9.13167	8.37863
140.79	10.3943	8.89568	12.8384	11.2688	13.708	9.13102	8.37233
140.96	10.3859	8.88611	12.8332	11.2607	13.7014	9.13059	8.36711
141.13	10.3798	8.87937	12.8277	11.2551	13.6956	9.13015	8.3582
141.29	10.3739	8.87242	12.8225	11.2486	13.689	9.1295	8.35124
141.46	10.3685	8.86546	12.8166	11.2414	13.6853	9.12928	8.34233
141.63	10.3593	8.8572	12.8106	11.236	13.676	9.12906	8.33515
141.79	10.3524	8.85068	12.8058	11.2279	13.6708	9.12885	8.32885
141.95	10.3463	8.84416	12.7997	11.2199	13.6654	9.12863	8.32015
142.12	10.3387	8.8372	12.7934	11.2134	13.6588	9.12819	8.31341
142.28	10.332	8.83003	12.7884	11.2055	13.653	9.12819	8.30624
142.45	10.325	8.82198	12.7838	11.199	13.6462	9.12733	8.30102
142.61	10.3174	8.81481	12.7782	11.1921	13.6395	9.12689	8.29124
142.77	10.3124	8.80698	12.7721	11.1851	13.633	9.12689	8.28385
142.94	10.305	8.79894	12.7649	11.1766	13.6264	9.12624	8.27667
143.1	10.2961	8.7909	12.7599	11.1701	13.6195	9.12602	8.26776
143.27	10.29	8.78394	12.7538	11.1631	13.6136	9.12559	8.26037
143.43	10.2828	8.77698	12.7477	11.1557	13.6071	9.12515	8.25233
143.6	10.2744	8.76872	12.7419	11.1468	13.6001	9.12472	8.24428
143.76	10.2678	8.76068	12.7364	11.141	13.5934	9.12472	8.23668
143.93	10.2585	8.75242	12.7303	11.1327	13.586	9.12428	8.22689
144.1	10.2524	8.74459	12.7232	11.1249	13.5791	9.12428	8.21754
144.26	10.2463	8.73611	12.7182	11.1171	13.5725	9.12385	8.20994
144.43	10.2354	8.72851	12.711	11.1107	13.5649	9.12363	8.20124
144.59	10.2272	8.72003	12.7049	11.1025	13.5582	9.12363	8.19276
144.76	10.2215	8.71133	12.6993	11.0934	13.551	9.12319	8.18494
144.93	10.2133	8.70438	12.6914	11.086	13.5441	9.12298	8.17798
145.09	10.2052	8.69459	12.6851	11.0777	13.5375	9.12254	8.16798
145.26	10.1965	8.68524	12.6791	11.0701	13.5312	9.12233	8.15994
145.42	10.1889	8.67742	12.6725	11.0616	13.5247	9.12167	8.15081
145.59	10.182	8.67003	12.6667	11.0534	13.5171	9.12124	8.14102
145.75	10.173	8.6609	12.6597	11.0453	13.5099	9.12037	8.13276
145.92	10.1644	8.65003	12.6532	11.0362	13.5017	9.12037	8.12515
146.08	10.1557	8.64133	12.6462	11.0288	13.4951	9.11993	8.11472
146.25	10.148	8.63285	12.6393	11.0199	13.4875	9.11972	8.1045
146.42	10.1402	8.62438	12.6321	11.0129	13.4791	9.11928	8.09581
146.58	10.1304	8.61372	12.6253	11.0027	13.4721	9.11906	8.08646
146.75	10.1204	8.60525	12.619	10.9945	13.4647	9.11885	8.07733
146.91	10.113	8.5959	12.6116	10.9851	13.4573	9.11841	8.06885
147.08	10.1037	8.58655	12.6047	10.9766	13.4484	9.11819	8.05842
147.24	10.0946	8.57764	12.5977	10.9681	13.4412	9.11776	8.0482
147.41	10.0857	8.56785	12.5897	10.9597	13.4334	9.11754	8.04059
147.58	10.0774	8.55785	12.5834	10.9507	13.4267	9.11711	8.0295
147.74	10.0694	8.54938	12.5758	10.9416	13.4177	9.11646	8.02124
147.91	10.06	8.53916	12.5695	10.9329	13.4086	9.1158	8.01124
148.07	10.0507	8.52981	12.5614	10.9238	13.4014	9.1158	8.00124
148.24	10.0424	8.51938	12.5545	10.9149	13.3932	9.11559	7.99059
148.4	10.0335	8.50938	12.5484	10.906	13.3847	9.11559	7.98168
148.57	10.023	8.49981	12.5393	10.8968	13.3767	9.11515	7.97016
148.73	10.0139	8.49155	12.5321	10.8879	13.3684	9.11493	7.96059
148.9	10.0039	8.48068	12.5245	10.8777	13.3608	9.11472	7.95059
149.07	9.99522	8.47003	12.5169	10.8695	13.3521	9.1145	7.94037
149.23	9.98588	8.45938	12.5097	10.8595	13.3432	9.1145	7.92777
149.4	9.97457	8.44959	12.5017	10.8499	13.3354	9.11385	7.91907
149.56	9.96566	8.43894	12.4945	10.841	13.3269	9.11341	7.90777
149.73	9.95588	8.4272	12.4869	10.8301	13.3175	9.11319	7.89733
149.89	9.94653	8.41677	12.4784	10.8208	13.3093	9.11276	7.88559
150.06	9.93501	8.40785	12.4712	10.8105	13.3008	9.11276	7.8745
150.22	9.92522	8.39742	12.4638	10.8005	13.2923	9.11233	7.86407
150.39	9.91631	8.38677	12.4553	10.791	13.2836	9.11189	7.85342
150.55	9.90631	8.37459	12.4467	10.781	13.2738	9.11189	7.84211
150.72	9.89631	8.36481	12.439	10.7716	13.2658	9.11145	7.83059
150.88	9.88457	8.35329	12.4308	10.7618	13.2582	9.11102	7.81885
151.05	9.87522	8.34177	12.4217	10.7512	13.2484	9.11037	7.8069
151.21	9.86588	8.33025	12.4132	10.7408	13.2395	9.11037	7.79603
151.38	9.85609	8.31959	12.404	10.7297	13.2334	9.10993	7.78516
151.54	9.84283	8.30807	12.3956	10.7199	13.2193	9.10972	7.77277
151.71	9.83305	8.29568	12.3884	10.709	13.211	9.10928	7.76168
151.87	9.82392	8.28481	12.3797	10.6997	13.2019	9.10928	7.75038
152.04	9.8124	8.27373	12.3704	10.689	13.1871	9.10906	7.73711
152.2	9.80022	8.26264	12.3625	10.6779	13.1825	9.10863	7.72559
152.37	9.78914	8.25025	12.3543	10.6673	13.1732	9.10841	7.71298
152.53	9.7787	8.23764	12.3447	10.6564	13.1636	9.1082	7.70103
152.7	9.76761	8.22699	12.336	10.6457	13.1519	9.10798	7.68907
152.86	9.75479	8.2146	12.328	10.6338	13.1445	9.10754	7.6782
153.02	9.74327	8.20351	12.318	10.6223	13.1345	9.10732	7.66559
153.19	9.73283	8.19047	12.309	10.6123	13.1249	9.10689	7.65342
153.35	9.72153	8.17851	12.301	10.6003	13.1145	9.10667	7.64059
153.52	9.71044	8.16742	12.2923	10.5892	13.1075	9.10646	7.62755
153.68	9.69957	8.15394	12.283	10.5775	13.0951	9.10624	7.61581
153.85	9.68805	8.14047	12.2725	10.5666	13.0858	9.1058	7.60385
154.01	9.6774	8.12916	12.2634	10.5553	13.0762	9.1058	7.58864
154.18	9.66609	8.11677	12.2543	10.5434	13.0664	9.10537	7.57625
154.34	9.65262	8.10373	12.2454	10.5312	13.0551	9.10493	7.56407
154.51	9.64044	8.09068	12.2354	10.5201	13.0441	9.10472	7.55103
154.67	9.62805	8.07655	12.2262	10.5077	13.0351	9.10428	7.53733
154.84	9.61631	8.06438	12.2162	10.4988	13.0247	9.10385	7.52559
155	9.60218	8.05242	12.2067	10.4851	13.0147	9.10385	7.51081
155.16	9.59044	8.03916	12.1971	10.4736	13.0041	9.10341	7.49733
155.33	9.57849	8.02547	12.1875	10.4621	12.9938	9.10319	7.48494
155.49	9.56631	8.01308	12.178	10.4503	12.9838	9.10298	7.4682
155.66	9.5537	7.99829	12.1684	10.4373	12.9727	9.10254	7.45559
155.82	9.54023	7.9859	12.1584	10.4247	12.9606	9.10233	7.44364
155.99	9.52805	7.97155	12.1491	10.4121	12.9508	9.10211	7.42777
156.15	9.51523	7.95742	12.1386	10.3994	12.9404	9.10189	7.41472
156.32	9.50262	7.94395	12.1286	10.3881	12.9291	9.10167	7.40103
156.48	9.48784	7.93003	12.1186	10.3751	12.9186	9.10145	7.38516
156.65	9.47805	7.91612	12.1073	10.3623	12.908	9.10124	7.37125
156.81	9.46392	7.90286	12.0984	10.3497	12.896	9.1008	7.35647
156.98	9.45066	7.88786	12.0884	10.3373	12.8843	9.10059	7.34212
157.14	9.43675	7.87525	12.0769	10.3238	12.8727	9.10037	7.32603
157.3	9.42218	7.86069	12.0664	10.3121	12.8614	9.10015	7.31364
157.47	9.41001	7.84612	12.0554	10.2988	12.851	9.09972	7.29842
157.63	9.39566	7.83242	12.0456	10.2855	12.8395	9.0995	7.28255
157.8	9.38197	7.81764	12.0345	10.2721	12.8271	9.0995	7.26907
157.96	9.36675	7.80243	12.0243	10.2579	12.8156	9.09906	7.25473
158.13	9.35523	7.78786	12.0134	10.2451	12.8041	9.09885	7.23864
158.29	9.34197	7.77308	12.0025	10.2316	12.7919	9.09863	7.22342
158.46	9.32588	7.75764	11.9914	10.2192	12.781	9.09863	7.20625
158.62	9.3111	7.74134	11.9808	10.206	12.7695	9.0982	7.19125
158.78	9.29653	7.72656	11.9688	10.191	12.7571	9.09776	7.17668
158.95	9.28349	7.71134	11.959	10.1779	12.746	9.09776	7.15994
159.11	9.26979	7.69634	11.9467	10.1642	12.7334	9.09732	7.14386
159.28	9.25392	7.68069	11.9358	10.1503	12.721	9.09711	7.12995
159.44	9.23936	7.66482	11.9251	10.1362	12.7084	9.09689	7.1119
159.6	9.22675	7.65003	11.9125	10.1216	12.6969	9.09667	7.0956
159.77	9.2111	7.63286	11.9012	10.1084	12.6838	9.09602	7.07973
159.93	9.19458	7.61808	11.8899	10.0947	12.6728	9.0958	7.06516
160.1	9.18088	7.60199	11.8782	10.0803	12.6604	9.09559	7.04821
160.26	9.16545	7.58547	11.8662	10.0662	12.6469	9.09515	7.03255
160.42	9.15153	7.57025	11.8536	10.0521	12.6341	9.09493	7.01451
160.59	9.13458	7.55264	11.8414	10.0362	12.6223	9.09493	6.99755
160.75	9.11871	7.53743	11.8295	10.0229	12.6093	9.09472	6.98125
160.92	9.10349	7.52134	11.8184	10.0079	12.5952	9.0945	6.96321
161.08	9.08936	7.50482	11.8071	9.99272	12.5828	9.09428	6.94603
161.25	9.07306	7.48808	11.7936	9.9775	12.5701	9.09406	6.92929
161.41	9.05545	7.47199	11.7823	9.96359	12.5564	9.09406	6.91125
161.57	9.04066	7.45438	11.7695	9.9488	12.5434	9.09363	6.89386
161.74	9.02588	7.43808	11.756	9.93315	12.5306	9.09341	6.87734
161.9	9.00849	7.42004	11.7447	9.91837	12.5171	9.09341	6.8593
162.07	8.99219	7.4033	11.7312	9.90402	12.5032	9.09298	6.8419
162.23	8.97762	7.38569	11.7186	9.8888	12.4904	9.09233	6.82277
162.39	8.96088	7.36786	11.7064	9.87337	12.4769	9.09254	6.80538
162.56	8.94393	7.35156	11.6934	9.85728	12.4636	9.09211	6.7869
162.72	8.92719	7.33373	11.6799	9.8425	12.4508	9.09167	6.76908
162.89	8.91001	7.31591	11.6664	9.82707	12.436	9.09146	6.7506
163.05	8.89436	7.29699	11.6543	9.8112	12.4223	9.09124	6.73104
163.21	8.87719	7.27895	11.6406	9.79554	12.4088	9.09102	6.71256
163.38	8.85871	7.26112	11.6269	9.77989	12.3951	9.09059	6.69451
163.54	8.84284	7.24308	11.6138	9.76337	12.381	9.09059	6.67603
163.71	8.82567	7.22439	11.6004	9.74772	12.3671	9.09059	6.65843
163.87	8.80871	7.20569	11.5862	9.73207	12.353	9.09037	6.63756
164.03	8.79132	7.18852	11.5734	9.71576	12.3382	9.09037	6.61843
164.2	8.77349	7.16895	11.5608	9.70011	12.3247	9.09015	6.59995
164.36	8.75675	7.15178	11.5471	9.68424	12.3104	9.08993	6.57995
164.53	8.74001	7.13134	11.5332	9.66794	12.296	9.08993	6.55886
164.69	8.7198	7.11287	11.5201	9.65163	12.2806	9.08972	6.53951
164.86	8.70067	7.09569	11.5054	9.63685	12.266	9.0895	6.52147
165.02	8.68306	7.07569	11.4912	9.61902	12.2521	9.08928	6.50104
165.18	8.66632	7.05743	11.4769	9.60272	12.2378	9.08928	6.48191
165.35	8.64871	7.03721	11.4625	9.58728	12.223	9.08928	6.4606
165.51	8.62871	7.0183	11.4491	9.57033	12.2084	9.08906	6.43973
165.67	8.61219	6.99874	11.4334	9.55424	12.1934	9.08863	6.42212
165.84	8.59349	6.97808	11.4217	9.53663	12.1778	9.08863	6.40017
166	8.57458	6.95808	11.4049	9.52055	12.163	9.0882	6.37865
166.17	8.55589	6.93852	11.3912	9.50381	12.1473	9.08798	6.35865
166.33	8.5361	6.91917	11.3762	9.48685	12.1332	9.08798	6.33952
166.49	8.51828	6.8983	11.3606	9.46924	12.1175	9.08754	6.31604
166.66	8.4998	6.87721	11.3471	9.4525	12.101	9.08711	6.29495
166.82	8.47915	6.857	11.3321	9.43511	12.0867	9.08667	6.27343
166.99	8.46002	6.83678	11.316	9.41772	12.0704	9.08624	6.25213
167.15	8.44154	6.817	11.3015	9.40011	12.0549	9.08624	6.23234
167.31	8.42132	6.79591	11.2858	9.38337	12.0393	9.08624	6.20908
167.48	8.40154	6.77439	11.271	9.3662	12.023	9.08624	6.18691
167.64	8.38045	6.75461	11.256	9.34924	12.0078	9.0858	6.16669
167.81	8.36154	6.7333	11.2391	9.33272	11.9912	9.0858	6.1443
167.97	8.34197	6.71113	11.2245	9.31468	11.9751	9.08602	6.12234
168.13	8.32176	6.69091	11.2082	9.29642	11.9573	9.0858	6.09995
168.3	8.30045	6.66917	11.1925	9.27946	11.9425	9.08559	6.078
168.46	8.28002	6.64635	11.1767	9.2612	11.9262	9.08537	6.05452
168.63	8.26067	6.6257	11.1612	9.24359	11.908	9.08515	6.03321
168.79	8.24089	6.60309	11.146	9.22707	11.893	9.08493	6.00865
168.96	8.21958	6.58113	11.1293	9.20903	11.8758	9.0845	5.98604
169.12	8.19828	6.55852	11.1128	9.1912	11.8599	9.08406	5.96408
169.28	8.17719	6.53657	11.0969	9.17316	11.8432	9.08319	5.94061
169.45	8.15741	6.51417	11.0801	9.15533	11.8256	9.08211	5.91517
169.61	8.13545	6.49135	11.0649	9.13707	11.8086	9.08211	5.89408
169.78	8.11371	6.46917	11.048	9.12033	11.7919	9.08233	5.86974
169.94	8.09263	6.44722	11.0317	9.10185	11.7743	9.08233	5.84495
170.1	8.07198	6.42352	11.0143	9.08446	11.7567	9.08211	5.82322
170.27	8.04937	6.40048	10.9984	9.06729	11.7382	9.08211	5.79778
170.43	8.02741	6.37678	10.9808	9.04903	11.7208	9.08211	5.77343
170.6	8.00437	6.35526	10.9625	9.03142	11.7032	9.08211	5.75082
170.76	7.9835	6.33026	10.9462	9.01294	11.686	9.08189	5.72561
170.92	7.96154	6.30744	10.9286	8.99446	11.6673	9.08189	5.6993
171.09	7.93893	6.28418	10.9128	8.97642	11.6497	9.08146	5.67604
171.25	7.91632	6.26005	10.8951	8.95685	11.6321	9.08124	5.65039
171.42	7.89589	6.23657	10.8782	8.93903	11.6132	9.08124	5.62626
171.58	7.87307	6.21178	10.8606	8.92142	11.5965	9.08102	5.60017
171.74	7.85067	6.18722	10.8425	8.90273	11.5778	9.0808	5.57452
171.91	7.8272	6.16309	10.8245	8.88577	11.5593	9.08059	5.54931
172.07	7.80372	6.13831	10.8073	8.86664	11.5417	9.0795	5.52496
172.24	7.78046	6.11505	10.7882	8.84816	11.5223	9.0795	5.49865
172.4	7.75698	6.08874	10.7712	8.83077	11.5047	9.07906	5.47235
172.57	7.73372	6.0644	10.7515	8.81077	11.4852	9.07906	5.44735
172.73	7.71046	6.03961	10.7336	8.79207	11.4673	9.07863	5.4217
172.9	7.68741	6.01418	10.716	8.77403	11.448	9.07863	5.39496
173.06	7.66372	5.98896	10.6975	8.7549	11.428	9.07841	5.36822
173.22	7.63937	5.96157	10.6797	8.73599	11.4091	9.07819	5.34257
173.39	7.61524	5.93787	10.6612	8.71773	11.3897	9.07819	5.31539
173.55	7.59198	5.91244	10.6419	8.6986	11.3715	9.07798	5.28866
173.72	7.5685	5.88657	10.6236	8.67947	11.3517	9.07798	5.26105
173.88	7.54481	5.85896	10.6041	8.66099	11.3312	9.07776	5.23452
174.05	7.51959	5.83483	10.5856	8.64099	11.313	9.07754	5.2067
174.21	7.49568	5.80809	10.5671	8.62186	11.2921	9.07733	5.17952
174.38	7.47133	5.78157	10.5471	8.60425	11.2728	9.07711	5.15105
174.54	7.44589	5.7557	10.528	8.58425	11.253	9.07667	5.12387
174.71	7.42068	5.72918	10.5078	8.56425	11.2336	9.07667	5.09539
174.87	7.39655	5.70331	10.4882	8.54555	11.2121	9.07646	5.06714
175.04	7.37046	5.67657	10.4686	8.52621	11.1928	9.07602	5.03931
175.2	7.34546	5.64788	10.4489	8.50642	11.1725	9.0758	5.01279
175.37	7.31937	5.62179	10.4286	8.48621	11.1523	9.0758	4.98257
175.53	7.29459	5.59462	10.4095	8.46729	11.131	9.07559	4.95605
175.7	7.26894	5.56701	10.3888	8.44751	11.1115	9.07537	4.92627
175.86	7.24372	5.54114	10.3686	8.42795	11.0902	9.07515	4.89648
176.03	7.21763	5.51288	10.3493	8.40729	11.0691	9.07472	4.86953
176.19	7.19198	5.48462	10.3282	8.38751	11.0484	9.07472	4.83953
176.36	7.16677	5.45723	10.3075	8.36773	11.0271	9.07472	4.80909
176.52	7.14285	5.42744	10.2878	8.34643	11.0058	9.07428	4.77975
176.69	7.11524	5.39984	10.2662	8.32643	10.9849	9.07428	4.75061
176.85	7.08807	5.37071	10.2467	8.30621	10.963	9.07406	4.71953
177.02	7.06307	5.34244	10.2254	8.28621	10.9402	9.07385	4.69062
177.18	7.03764	5.31397	10.2034	8.26469	10.9206	9.07363	4.65888
177.35	7.01177	5.28527	10.1828	8.24404	10.8993	9.07341	4.6291
177.51	6.98416	5.2581	10.1612	8.22273	10.8769	9.0732	4.59975
177.68	6.9559	5.22853	10.141	8.20121	10.8552	9.07298	4.56801
177.84	6.93068	5.19984	10.1189	8.18121	10.8323	9.07298	4.53692
178.01	6.90372	5.17049	10.0962	8.15991	10.8115	9.07276	4.50649
178.17	6.87568	5.14158	10.0749	8.13925	10.7884	9.07254	4.47649
178.34	6.84981	5.11266	10.0525	8.1173	10.7669	9.07232	4.44431
178.5	6.82177	5.08223	10.0308	8.09643	10.7436	9.07211	4.41366
178.67	6.79525	5.05179	10.0089	8.07534	10.7204	9.07211	4.38214
178.83	6.7672	5.02245	9.98624	8.05338	10.6969	9.07167	4.34975
179	6.73807	4.99114	9.96494	8.03143	10.6745	9.07167	4.31823
179.16	6.71264	4.96223	9.94146	8.00925	10.6515	9.07146	4.28605
179.33	6.68481	4.93136	9.91972	7.9886	10.6295	9.07146	4.25258
179.49	6.65699	4.90027	9.89668	7.96708	10.6054	9.07124	4.22171
179.66	6.62894	4.87049	9.87407	7.94382	10.5821	9.07102	4.18888
179.82	6.60177	4.84006	9.85146	7.92143	10.5584	9.0708	4.15627
179.99	6.57416	4.80832	9.82776	7.90034	10.5356	9.07059	4.12432
180.15	6.54547	4.77767	9.80559	7.87686	10.5108	9.07059	4.09019
180.32	6.51721	4.7468	9.78211	7.85513	10.4882	9.07059	4.05671
180.48	6.48938	4.71593	9.75885	7.83295	10.4639	9.07037	4.02453
180.65	6.46068	4.68419	9.73559	7.80904	10.4395	9.07015	3.9904
180.81	6.43308	4.65245	9.7132	7.78578	10.4128	9.07015	3.95475
180.98	6.40351	4.62093	9.68885	7.76295	10.3912	9.06993	3.92214
181.14	6.37612	4.58832	9.66581	7.73926	10.3678	9.06972	3.88932
181.31	6.34895	4.55723	9.64016	7.716	10.3452	9.0695	3.85519
181.47	6.32047	4.52702	9.61668	7.69252	10.3184	9.06928	3.82084
181.64	6.29134	4.4931	9.59277	7.66839	10.2939	9.06906	3.78736
181.8	6.26438	4.46202	9.56929	7.64556	10.2689	9.06906	3.75236
181.97	6.23503	4.42941	9.5445	7.62121	10.2443	9.06906	3.71954
182.13	6.20721	4.39702	9.5195	7.5973	10.22	9.06863	3.68497
182.3	6.17938	4.36354	9.49559	7.57274	10.1936	9.06841	3.64823
182.46	6.14938	4.33202	9.47081	7.54817	10.1695	9.06819	3.61454
182.62	6.12112	4.30006	9.4469	7.5236	10.1428	9.06798	3.57997
182.79	6.09373	4.26658	9.42124	7.49991	10.1173	9.06776	3.5441
182.95	6.0633	4.23398	9.39516	7.47491	10.0919	9.06754	3.50932
183.12	6.03547	4.20115	9.37059	7.45035	10.0663	9.06711	3.47345
183.28	6.00917	4.16854	9.34559	7.42622	10.0395	9.06711	3.43802
183.45	5.97743	4.13441	9.32103	7.40187	10.0139	9.06689	3.4028
183.61	5.94743	4.09941	9.29581	7.37665	9.98843	9.06689	3.36628
183.78	5.9196	4.06398	9.27059	7.35122	9.96169	9.06646	3.32997
183.94	5.89221	4.03267	9.24364	7.32578	9.93517	9.06624	3.29367
184.11	5.8633	3.99789	9.21799	7.30252	9.90886	9.06602	3.25715
184.27	5.83504	3.96289	9.19233	7.27622	9.88191	9.06602	3.2215
184.43	5.80678	3.92919	9.16712	7.25143	9.85517	9.0658	3.18585
184.6	5.7783	3.89745	9.13907	7.22556	9.82691	9.06559	3.14976
184.76	5.75113	3.86354	9.1132	7.20013	9.80082	9.06537	3.11215
184.93	5.72243	3.83093	9.08603	7.17383	9.77495	9.06537	3.0765
185.09	5.69439	3.79659	9.05973	7.14643	9.74713	9.06515	3.03911
185.26	5.66569	3.76267	9.03299	7.12122	9.71973	9.06493	3.00258
185.42	5.6383	3.72767	9.00647	7.09578	9.69126	9.06472	2.96454
185.59	5.60895	3.69572	8.97886	7.06883	9.66452	9.06428	2.92737
185.75	5.58026	3.65876	8.95168	7.04252	9.63669	9.06428	2.89063
185.91	5.55221	3.62441	8.92473	7.01665	9.60843	9.06406	2.85389
186.08	5.52461	3.59115	8.89625	6.98948	9.58082	9.06385	2.81585
186.24	5.49656	3.55594	8.8706	6.96209	9.55213	9.06363	2.77889
186.41	5.46787	3.52072	8.8419	6.93622	9.52408	9.06341	2.73976
186.57	5.43961	3.48594	8.81408	6.90926	9.49582	9.0632	2.70215
186.73	5.41156	3.45094	8.78668	6.88057	9.46691	9.06298	2.66628
186.9	5.38526	3.41811	8.75842	6.85339	9.4393	9.06298	2.62781
187.06	5.35678	3.38311	8.73038	6.82557	9.40865	9.06276	2.58955
187.23	5.327	3.34833	8.70255	6.79839	9.38126	9.06232	2.55107
187.39	5.30048	3.31311	8.67495	6.77166	9.35191	9.06232	2.51346
187.55	5.27265	3.27963	8.64516	6.74274	9.32343	9.06211	2.47672
187.72	5.24308	3.24572	8.61734	6.71448	9.29452	9.06211	2.43781
187.88	5.21526	3.20898	8.58843	6.68666	9.26474	9.06189	2.39955
188.05	5.18678	3.17616	8.55929	6.65818	9.23517	9.06167	2.36129
188.21	5.16069	3.13985	8.52995	6.63079	9.20583	9.06146	2.32324
188.37	5.13178	3.10681	8.50147	6.60187	9.17669	9.06124	2.2852
188.54	5.10178	3.07116	8.47169	6.57274	9.14539	9.06124	2.24759
188.7	5.07374	3.03616	8.44364	6.5434	9.11539	9.06102	2.20955
188.87	5.04678	3.00116	8.41343	6.51579	9.08517	9.0608	2.17107
189.03	5.0183	2.96877	8.38473	6.48687	9.05452	9.06037	2.13346
189.19	4.98896	2.9329	8.35473	6.45818	9.02452	9.06037	2.09433
189.36	4.96135	2.89855	8.32364	6.42905	8.99409	9.06015	2.05781
189.52	4.9333	2.8642	8.29538	6.39992	8.96344	9.05993	2.01694
189.69	4.90504	2.83051	8.26386	6.37014	8.93322	9.05972	1.98107
189.85	4.87439	2.79616	8.23321	6.34101	8.90083	9.05928	1.94325
190.01	4.84504	2.76246	8.20278	6.31209	8.87083	9.05906	1.90651
190.18	4.81744	2.72725	8.17256	6.28209	8.83909	9.05863	1.86999
190.34	4.78939	2.69377	8.14125	6.25101	8.80909	9.05885	1.83151
190.51	4.75809	2.66029	8.11169	6.22209	8.77735	9.05841	1.79629
190.67	4.72961	2.62529	8.08017	6.19101	8.74518	9.05841	1.75846
190.83	4.7007	2.59073	8.04952	6.16144	8.713	9.05819	1.72216
191	4.67265	2.55855	8.01713	6.13035	8.68105	9.05798	1.68607
191.16	4.64309	2.52486	7.98669	6.10079	8.64887	9.05776	1.64934
191.33	4.61222	2.49181	7.95495	6.06992	8.61583	9.05754	1.61347
191.49	4.58331	2.45725	7.92213	6.03927	8.58474	9.05733	1.57912
191.65	4.55548	2.42399	7.89126	6.00905	8.55279	9.05733	1.54325
191.82	4.52657	2.39334	7.85865	5.97731	8.52126	9.05711	1.50825
191.98	4.49439	2.35964	7.82713	5.94644	8.48887	9.05711	1.47195
192.14	4.4644	2.32725	7.79517	5.91623	8.45605	9.05711	1.43803
192.31	4.437	2.29529	7.76278	5.88427	8.42322	9.05689	1.40673
192.47	4.40787	2.2629	7.73017	5.85253	8.38974	9.05689	1.37281
192.64	4.37592	2.23138	7.69734	5.82123	8.35735	9.05689	1.33912
192.8	4.3457	2.19964	7.66539	5.78927	8.32366	9.05667	1.30803
192.96	4.31614	2.16812	7.63213	5.75753	8.28974	9.05667	1.27412
193.13	4.28744	2.13551	7.59974	5.72666	8.25562	9.05646	1.2476
193.29	4.2557	2.10551	7.56648	5.69427	8.22366	9.05646	1.21195
193.46	4.22396	2.07638	7.533	5.6621	8.1904	9.05624	1.18216
193.62	4.1944	2.04443	7.49974	5.62971	8.1554	9.05624	1.15347
193.78	4.16505	2.01334	7.46582	5.59753	8.12192	9.05602	1.12412
193.95	4.13375	1.98595	7.43343	5.56471	8.08692	9.0558	1.09564
194.11	4.10201	1.95617	7.39843	5.53166	8.05322	9.05559	1.06651
194.28	4.07114	1.92638	7.36452	5.49906	8.0191	9.05537	1.03891
194.44	4.0407	1.8966	7.33148	5.46688	7.98366	9.05515	1.01238
194.6	4.00962	1.86899	7.29648	5.43297	7.94996	9.05493	0.98608
194.77	3.97766	1.84334	7.26191	5.4008	7.91366	9.05472	0.96108
194.93	3.94679	1.81421	7.22822	5.36862	7.87953	9.05472	0.93608
195.09	3.91592	1.78682	7.19387	5.33493	7.84431	9.0545	0.91238
195.26	3.88505	1.76052	7.15909	5.30014	7.8091	9.05428	0.88912
195.42	3.85266	1.73508	7.12452	5.26754	7.77344	9.05428	0.86804
195.59	3.82114	1.70856	7.08822	5.23428	7.73844	9.05406	0.84478
195.75	3.78875	1.68378	7.05387	5.20015	7.70301	9.05385	0.8263
195.91	3.75831	1.65878	7.01887	5.16645	7.66736	9.05363	0.80804
196.08	3.72527	1.634	6.98235	5.13275	7.63084	9.05363	0.78847
196.24	3.69266	1.61139	6.94713	5.09841	7.59497	9.05341	0.77021
196.41	3.66179	1.58856	6.91257	5.06602	7.55779	9.0532	0.75521
196.57	3.63027	1.56465	6.87583	5.03058	7.52323	9.05276	0.73913
196.73	3.59679	1.54465	6.83974	4.99602	7.48736	9.05232	0.7263
196.9	3.56571	1.52291	6.80474	4.96123	7.4504	9.05211	0.71217
197.06	3.53158	1.5016	6.76822	4.92558	7.41388	9.05167	0.70043
197.22	3.50049	1.48204	6.7317	4.8958	7.37779	9.05124	0.69
197.39	3.46853	1.46226	6.6967	4.85863	7.33997	9.05124	0.67956
197.55	3.43397	1.44247	6.65866	4.82363	7.3041	9.0508	0.66978
197.72	3.40223	1.42443	6.62301	4.78667	7.26714	9.05059	0.66304
197.88	3.37049	1.40769	6.58583	4.75363	7.22888	9.05037	0.65456
198.04	3.33853	1.39139	6.54996	4.71841	7.19236	9.05037	0.64673
198.21	3.30441	1.37574	6.51235	4.68254	7.15541	9.05015	0.64021
198.37	3.27071	1.35834	6.47605	4.64906	7.11649	9.04993	0.63347
198.54	3.23962	1.34443	6.43844	4.61363	7.07954	9.04972	0.62847
198.7	3.20658	1.32987	6.40062	4.57819	7.04062	9.0495	0.62347
198.86	3.17245	1.31769	6.36475	4.54254	7.00258	9.0495	0.61804
199.03	3.13832	1.30465	6.3267	4.50819	6.96454	9.04928	0.61304
199.19	3.10549	1.29313	6.28866	4.4708	6.92671	9.04907	0.60956
199.36	3.07397	1.28074	6.25127	4.43515	6.88845	9.04907	0.60565
199.52	3.04028	1.269	6.21344	4.39972	6.85019	9.04885	0.60326
199.68	3.00549	1.25856	6.17518	4.36537	6.81193	9.04863	0.60065
199.85	2.97289	1.24769	6.1367	4.32906	6.77258	9.04841	0.59652
200.01	2.94049	1.23835	6.09823	4.2932	6.73367	9.04819	0.59434
200.18	2.90702	1.22856	6.0591	4.25689	6.69411	9.04798	0.5913
200.34	2.87202	1.219	6.0217	4.22037	6.65671	9.04798	0.58913
200.5	2.8381	1.21161	5.98301	4.18428	6.61628	9.04776	0.58695
200.67	2.80637	1.20248	5.94518	4.14907	6.57824	9.04754	0.585
200.83	2.77354	1.19443	5.90562	4.11189	6.53867	9.04754	0.58282
201	2.73919	1.18748	5.86627	4.07689	6.49954	9.04733	0.58021
201.16	2.70484	1.18009	5.82823	4.04037	6.45824	9.04711	0.57934
201.32	2.67224	1.174	5.78953	4.00429	6.41954	9.04689	0.57847
201.49	2.64115	1.16726	5.74888	3.96755	6.37954	9.04646	0.57695
201.65	2.60615	1.16161	5.7104	3.93103	6.34063	9.04646	0.57478
201.82	2.57245	1.15639	5.6704	3.89429	6.3002	9.04624	0.57326
201.98	2.53832	1.14987	5.63019	3.85842	6.25933	9.04624	0.57282
202.14	2.50593	1.14508	5.59149	3.82168	6.21911	9.0458	0.57217
202.31	2.47289	1.1403	5.55193	3.78559	6.17846	9.04537	0.57086
202.47	2.43832	1.13596	5.51193	3.74929	6.13715	9.04515	0.57
202.64	2.40485	1.13226	5.47193	3.71233	6.09715	9.04515	0.56934
202.8	2.37398	1.12574	5.4328	3.67537	6.0565	9.04472	0.56891
202.96	2.34202	1.12269	5.39258	3.64016	6.01498	9.04472	0.56826
203.13	2.3068	1.11965	5.35258	3.60364	5.97433	9.0445	0.56782
203.29	2.27398	1.11574	5.31258	3.56624	5.93346	9.04428	0.56717
203.46	2.24289	1.11183	5.27041	3.53081	5.89302	9.04406	0.56652
203.62	2.2105	1.10965	5.23084	3.49277	5.8515	9.04406	0.5663
203.78	2.17702	1.10509	5.19041	3.45711	5.80889	9.04363	0.56565
203.95	2.14441	1.10269	5.14997	3.42146	5.76802	9.04341	0.56521
204.11	2.11289	1.09987	5.11041	3.38364	5.72759	9.0432	0.56478
204.28	2.08289	1.09835	5.06736	3.34777	5.68672	9.04276	0.565
204.44	2.05072	1.09552	5.0278	3.31081	5.6439	9.04232	0.56456
204.6	2.01898	1.09378	4.98541	3.27581	5.60172	9.04211	0.56391
204.77	1.98898	1.09052	4.94498	3.23733	5.55977	9.04167	0.56347
204.93	1.95963	1.089	4.90345	3.2019	5.51846	9.04167	0.56347
205.1	1.92876	1.08596	4.86324	3.1656	5.47694	9.04146	0.56304
205.26	1.89572	1.0853	4.82128	3.12973	5.43542	9.04146	0.56173
205.42	1.86594	1.08356	4.78019	3.09212	5.39216	9.04102	0.56195
205.59	1.83681	1.08204	4.73954	3.05734	5.3502	9.04102	0.56152
205.75	1.80789	1.08009	4.69715	3.0206	5.30825	9.04102	0.5613
205.91	1.7792	1.07813	4.65563	2.98538	5.26564	9.0408	0.56108
206.08	1.75029	1.07704	4.61454	2.94886	5.2226	9.0408	0.56086
206.24	1.72268	1.07574	4.57324	2.91451	5.18086	9.0408	0.56065
206.41	1.69746	1.07465	4.5315	2.87799	5.13738	9.04059	0.56043
206.57	1.66789	1.07291	4.48933	2.84147	5.09412	9.04037	0.56043
206.73	1.63964	1.07117	4.44846	2.80625	5.05238	9.04015	0.56021
206.9	1.61464	1.0703	4.4065	2.77234	5.00934	9.03993	0.56
207.06	1.59051	1.06922	4.36454	2.73669	4.96738	9.03972	0.55978
207.23	1.5642	1.06813	4.3228	2.70038	4.92412	9.03928	0.55956
207.39	1.53833	1.06726	4.28107	2.66603	4.88086	9.03885	0.55934
207.55	1.51333	1.06661	4.2402	2.63169	4.8376	9.03841	0.55913
207.72	1.4929	1.06574	4.19846	2.59691	4.79542	9.0382	0.55913
207.88	1.47029	1.06422	4.15607	2.56321	4.7526	9.03776	0.55869
208.04	1.44638	1.06335	4.11672	2.52799	4.70869	9.03776	0.55847
208.21	1.42377	1.06291	4.07303	2.49451	4.66629	9.03776	0.55847
208.37	1.4042	1.06248	4.03216	2.46212	4.62347	9.03732	0.55847
208.54	1.38464	1.06183	3.98998	2.42625	4.57977	9.03732	0.55826
208.7	1.36377	1.06117	3.94868	2.39452	4.53608	9.03732	0.55804
208.86	1.34485	1.06074	3.90737	2.36169	4.4926	9.03711	0.55804
209.03	1.32746	1.05987	3.86629	2.32843	4.45064	9.03711	0.55782
209.19	1.31072	1.05922	3.82433	2.29647	4.40608	9.03689	0.55782
209.35	1.29355	1.059	3.78281	2.26408	4.3626	9.03689	0.5576
209.52	1.27573	1.05878	3.74216	2.23321	4.32151	9.03667	0.5576
209.68	1.26181	1.05813	3.69955	2.19995	4.2763	9.03646	0.5576
209.84	1.24812	1.05791	3.65933	2.17082	4.23456	9.03646	0.5576
210.01	1.23225	1.05748	3.61738	2.14039	4.19065	9.03646	0.55739
210.17	1.2179	1.05704	3.57477	2.11039	4.14847	9.03646	0.55739
210.34	1.20616	1.05639	3.5352	2.08017	4.10586	9.03602	0.55717
210.5	1.19551	1.05596	3.49455	2.05126	4.06217	9.0358	0.55695
210.66	1.18399	1.05552	3.45238	2.02213	4.01934	9.03559	0.55673
210.83	1.17138	1.05552	3.41194	1.99256	3.97674	9.03537	0.55673
210.99	1.16094	1.0553	3.37325	1.96495	3.93413	9.03515	0.55652
211.15	1.15159	1.05487	3.33064	1.93713	3.89043	9.03515	0.5563
211.32	1.14247	1.05465	3.29216	1.90908	3.84804	9.03472	0.5563
211.48	1.13159	1.05443	3.25194	1.883	3.80391	9.0345	0.55608
211.64	1.12268	1.05422	3.21021	1.85539	3.76152	9.03428	0.55587
211.81	1.11486	1.05378	3.17195	1.83061	3.71956	9.03385	0.55587
211.97	1.10855	1.05356	3.13151	1.80626	3.67695	9.03363	0.55565
212.13	1.09986	1.05313	3.09151	1.78191	3.63413	9.03363	0.55543
212.3	1.09333	1.05291	3.05216	1.75735	3.59261	9.03298	0.55521
212.46	1.08573	1.05248	3.01325	1.73496	3.54978	9.03276	0.55521
212.62	1.08225	1.05248	2.97369	1.71235	3.50869	9.03254	0.55478
212.79	1.07573	1.05226	2.93564	1.68908	3.46609	9.03189	0.55478
212.95	1.06942	1.05204	2.89738	1.668	3.42261	9.03167	0.55478
213.11	1.06464	1.05204	2.85869	1.64626	3.38152	9.03146	0.55456
213.28	1.06073	1.05183	2.82064	1.62756	3.34131	9.03124	0.55434
213.44	1.05464	1.05183	2.78282	1.608	3.29935	9.0308	0.55413
213.6	1.04964	1.05183	2.74477	1.588	3.25761	9.0308	0.55391
213.77	1.04616	1.05161	2.70847	1.56952	3.21652	9.03059	0.55391
213.93	1.0429	1.05139	2.67195	1.5517	3.17587	9.03015	0.55369
214.1	1.04029	1.05117	2.63434	1.53387	3.13522	9.02972	0.55369
214.26	1.03529	1.05117	2.59695	1.51691	3.09478	9.0295	0.55347
214.42	1.03399	1.05096	2.56304	1.50126	3.055	9.02928	0.55326
214.59	1.0316	1.05074	2.52695	1.48496	3.01457	9.02906	0.55326
214.75	1.02616	1.05074	2.49195	1.46931	2.97522	9.02863	0.55304
214.91	1.02507	1.05052	2.45782	1.45517	2.93544	9.0282	0.55282
215.08	1.02138	1.05052	2.42217	1.4417	2.89674	9.02798	0.5526
215.24	1.01942	1.0503	2.38978	1.428	2.85826	9.02711	0.5526
215.4	1.0179	1.05009	2.35586	1.41518	2.82109	9.02711	0.55239
215.57	1.01551	1.05009	2.32152	1.40452	2.78066	9.02689	0.55239
215.73	1.01355	1.04987	2.29021	1.39148	2.74327	9.02689	0.55239
215.89	1.01247	1.04987	2.25717	1.38061	2.70631	9.02667	0.55217
216.06	1.01007	1.04987	2.22608	1.37083	2.66501	9.02646	0.55195
216.22	1.00855	1.04965	2.19456	1.36061	2.63022	9.02624	0.55195
216.38	1.0066	1.04965	2.16391	1.35105	2.59435	9.02602	0.55195
216.55	1.00421	1.04965	2.13413	1.34105	2.55892	9.02602	0.55195
216.71	1.00312	1.04943	2.10478	1.33126	2.52109	9.0258	0.55195
216.87	1.00203	1.04922	2.07435	1.32365	2.48566	9.02559	0.55173
217.04	1.00008	1.049	2.04587	1.31474	2.45044	9.02515	0.55195
217.2	0.99942	1.049	2.01913	1.30778	2.41631	9.02515	0.55195
217.36	0.99855	1.04878	1.99065	1.30039	2.3824	9.02472	0.55195
217.53	0.99725	1.04856	1.96435	1.29365	2.34936	9.02472	0.55173
217.69	0.99616	1.04856	1.93848	1.2867	2.31501	9.02428	0.55173
217.85	0.99508	1.04835	1.91282	1.27974	2.28283	9.02407	0.55173
218.02	0.99442	1.04835	1.88848	1.27365	2.25153	9.02363	0.55152
218.18	0.99333	1.04813	1.86326	1.26735	2.21892	9.02341	0.55152
218.35	0.9929	1.04813	1.84152	1.26235	2.18762	9.02298	0.55152
218.51	0.99203	1.04791	1.81739	1.25692	2.15675	9.02276	0.5513
218.67	0.99138	1.0477	1.79522	1.2517	2.12675	9.02254	0.5513
218.84	0.99073	1.0477	1.77478	1.2467	2.09653	9.02254	0.55108
219	0.98986	1.04748	1.75196	1.24235	2.0674	9.02233	0.55087
219.16	0.98899	1.04726	1.73261	1.23844	2.04045	9.02233	0.55065
219.33	0.98834	1.04726	1.71217	1.23387	2.0111	9.02211	0.55043
219.49	0.98747	1.04704	1.69348	1.22909	1.98458	9.02146	0.55043
219.65	0.98725	1.04704	1.67413	1.22605	1.95806	9.02146	0.55021
219.82	0.98681	1.04682	1.6563	1.2217	1.93066	9.02102	0.55021
219.98	0.9866	1.04682	1.63935	1.21887	1.9061	9.02037	0.55021
220.14	0.98616	1.04661	1.62261	1.21583	1.88197	9.02037	0.55
220.31	0.98573	1.04661	1.60717	1.21257	1.85784	9.02037	0.55
220.47	0.98551	1.04661	1.59109	1.20931	1.83306	9.02015	0.55
220.63	0.98508	1.04661	1.57696	1.20779	1.81066	9.01993	0.55
220.79	0.98486	1.04661	1.56109	1.20496	1.7874	9.01972	0.55
220.96	0.98421	1.04661	1.54761	1.20148	1.7661	9.0195	0.55
221.12	0.98399	1.04639	1.53391	1.19952	1.74458	9.01928	0.55
221.28	0.98377	1.04639	1.52065	1.19692	1.7248	9.01906	0.55
221.44	0.98355	1.04639	1.50826	1.19452	1.70588	9.01885	0.54978
221.61	0.98312	1.04617	1.49609	1.19257	1.68588	9.01863	0.54978
221.77	0.98268	1.04617	1.48522	1.19018	1.6661	9.01841	0.54978
221.93	0.98225	1.04617	1.47413	1.18822	1.64849	9.0182	0.54956
222.09	0.98203	1.04617	1.46283	1.18691	1.63175	9.01776	0.54934
222.26	0.98181	1.04617	1.45326	1.18496	1.6148	9.01754	0.54934
222.42	0.9816	1.04617	1.44326	1.18344	1.59784	9.01711	0.54913
222.58	0.9816	1.04617	1.4337	1.18235	1.58371	9.01667	0.54891
222.74	0.98138	1.04617	1.42435	1.18039	1.56719	9.01646	0.54869
222.91	0.98138	1.04617	1.41631	1.17909	1.55349	9.01624	0.54847
223.07	0.98116	1.04617	1.40761	1.17779	1.53958	9.01559	0.54804
223.23	0.98116	1.04617	1.39935	1.17648	1.52588	9.01559	0.54804
223.39	0.98116	1.04617	1.39218	1.17539	1.51262	9.01515	0.54782
223.55	0.98094	1.04596	1.385	1.17431	1.50132	9.01493	0.5476
223.72	0.98073	1.04596	1.37805	1.17279	1.48958	9.0145	0.5476
223.88	0.98073	1.04596	1.37109	1.1717	1.47784	9.01428	0.54717
224.04	0.98051	1.04574	1.36435	1.17061	1.46675	9.01428	0.54717
224.2	0.98029	1.04574	1.35826	1.16952	1.45545	9.01363	0.54695
224.36	0.98029	1.04552	1.35196	1.16887	1.44523	9.01363	0.54673
224.53	0.97986	1.04552	1.34696	1.168	1.43523	9.01363	0.54673
224.69	0.97986	1.0453	1.34174	1.16713	1.42654	9.01319	0.54673
224.85	0.97986	1.0453	1.33566	1.16626	1.41676	9.01298	0.54673
225.01	0.97964	1.0453	1.33131	1.16561	1.40849	9.01254	0.54673
225.17	0.97942	1.04509	1.32674	1.16474	1.40002	9.01233	0.54652
225.33	0.9792	1.04487	1.32174	1.16366	1.3911	9.01211	0.5463
225.5	0.97899	1.04487	1.31696	1.16279	1.38458	9.01167	0.54652
225.66	0.97899	1.04465	1.31392	1.16235	1.37762	9.01124	0.5463
225.82	0.97877	1.04465	1.31087	1.1617	1.37002	9.01102	0.5463
225.98	0.97877	1.04465	1.30674	1.16126	1.36328	9.0108	0.5463
226.14	0.97855	1.04465	1.30305	1.16061	1.35719	9.01059	0.5463
226.31	0.97834	1.04465	1.29979	1.16018	1.35088	9.01015	0.54608
226.47	0.9779	1.04465	1.29566	1.15974	1.34567	9.00993	0.54608
226.63	0.97768	1.04465	1.29326	1.15909	1.3398	9.00972	0.54608
226.79	0.97747	1.04443	1.29109	1.15844	1.3348	9.0095	0.54608
226.96	0.97725	1.04443	1.28805	1.15779	1.33045	9.00928	0.54608
227.12	0.97703	1.04422	1.28392	1.15713	1.32436	9.00885	0.54608
227.28	0.97681	1.04422	1.28109	1.1567	1.3198	9.00885	0.54608
227.44	0.97681	1.04422	1.2787	1.15626	1.3161	9.00841	0.54587
227.6	0.9766	1.04422	1.27544	1.15605	1.31089	9.0082	0.54587
227.77	0.9766	1.04422	1.27305	1.15583	1.30654	9.00754	0.54565
227.93	0.97638	1.044	1.27218	1.15561	1.30306	9.00689	0.54565
228.09	0.97638	1.044	1.26979	1.15539	1.30002	9.00711	0.54565
228.25	0.97638	1.044	1.26805	1.15518	1.29915	9.00667	0.54543
228.42	0.97616	1.04378	1.26566	1.15496	1.29023	9.00624	0.54543
228.58	0.97594	1.04356	1.2637	1.15474	1.28936	9.00602	0.54521
228.74	0.97594	1.04356	1.26261	1.15431	1.28241	9.00559	0.545
228.9	0.97573	1.04356	1.26066	1.15409	1.28197	9.00537	0.54478
229.06	0.97573	1.04356	1.2587	1.15387	1.28002	9.00515	0.54478
229.23	0.97551	1.04356	1.25718	1.15344	1.27676	9.00472	0.54456
229.39	0.97551	1.04335	1.25587	1.153	1.27545	9.00407	0.54456
229.55	0.97529	1.04335	1.25392	1.15278	1.27219	9.00407	0.54434
229.71	0.97529	1.04313	1.25218	1.15235	1.26958	9.00385	0.54413
229.88	0.97508	1.04313	1.25109	1.15213	1.26719	9.00341	0.54413
230.04	0.97486	1.04313	1.25022	1.1517	1.26545	9.00341	0.54391
230.2	0.97486	1.04313	1.24913	1.15148	1.2635	9.00276	0.54369
230.36	0.97486	1.04313	1.24739	1.15126	1.26132	9.00233	0.54369
230.53	0.97486	1.04313	1.24631	1.15105	1.25936	9.00211	0.54347
230.69	0.97464	1.04313	1.24587	1.15083	1.25719	9.00189	0.54347
230.85	0.97486	1.04291	1.24522	1.15061	1.25523	9.00167	0.54369
231.01	0.97486	1.04269	1.24435	1.15039	1.25328	9.00124	0.54369
231.17	0.97486	1.04269	1.24326	1.15018	1.25154	9.00102	0.54347
231.34	0.97486	1.04269	1.24239	1.14996	1.25023	9.00037	0.54347
231.5	0.97486	1.04269	1.24174	1.14974	1.24871	9.00037	0.54347
231.66	0.97486	1.04269	1.24066	1.14909	1.24719	8.99993	0.54347
231.82	0.97486	1.04248	1.23979	1.14887	1.24589	8.9995	0.54347
231.99	0.97464	1.04226	1.2387	1.14866	1.24523	8.99928	0.54369
232.15	0.97464	1.04204	1.23848	1.14844	1.24436	8.99906	0.54347
232.31	0.97442	1.04183	1.23761	1.14822	1.24284	8.99863	0.54347
232.47	0.97442	1.04161	1.23674	1.148	1.24154	8.9982	0.54369
232.64	0.9742	1.04161	1.23631	1.14779	1.2398	8.99798	0.54347
232.8	0.97399	1.04139	1.23565	1.14779	1.23849	8.99733	0.54326
232.96	0.97377	1.04117	1.23522	1.14757	1.23784	8.99689	0.54326
233.12	0.97377	1.04117	1.23457	1.14735	1.23697	8.99667	0.54304
233.29	0.97334	1.04096	1.23392	1.14735	1.23589	8.99624	0.54304
233.45	0.97312	1.04096	1.23348	1.14713	1.2348	8.99602	0.54304
233.61	0.9729	1.04074	1.23305	1.14713	1.2335	8.9958	0.54282
233.77	0.9729	1.04074	1.23283	1.14713	1.23241	8.99537	0.54282
233.93	0.97268	1.04074	1.23218	1.14692	1.23154	8.99515	0.54282
234.1	0.97247	1.04074	1.23174	1.14692	1.2311	8.99493	0.5426
234.26	0.97225	1.04052	1.23131	1.1467	1.23045	8.99428	0.5426
234.42	0.97225	1.04052	1.23087	1.14692	1.23002	8.9945	0.5426
234.58	0.97225	1.0403	1.23044	1.1467	1.22915	8.99385	0.5426
234.75	0.97203	1.0403	1.23	1.14692	1.22828	8.99298	0.54239
234.91	0.97181	1.04009	1.22979	1.1467	1.22784	8.99298	0.54239
235.07	0.9716	1.03987	1.22935	1.1467	1.22784	8.99298	0.54239
235.24	0.9716	1.03987	1.22913	1.14648	1.22697	8.99233	0.54239
235.4	0.97138	1.03987	1.22892	1.14626	1.22654	8.99211	0.54239
235.56	0.97116	1.03943	1.22848	1.14626	1.2261	8.99167	0.54217
235.72	0.97116	1.03943	1.22805	1.14605	1.22545	8.99146	0.54217
235.89	0.97116	1.03922	1.22783	1.14605	1.2248	8.99124	0.54195
236.05	0.97094	1.039	1.22761	1.14561	1.22436	8.99102	0.54195
236.21	0.97073	1.03878	1.22718	1.14539	1.22415	8.9908	0.54195
236.37	0.97051	1.03856	1.22696	1.14496	1.2235	8.99059	0.54173
236.53	0.97051	1.03835	1.22674	1.14474	1.22328	8.99015	0.54152
236.7	0.97051	1.03835	1.22653	1.14474	1.22263	8.98993	0.54152
236.86	0.97051	1.03813	1.22631	1.14452	1.22219	8.98972	0.54152
237.02	0.97051	1.03791	1.22587	1.14431	1.22197	8.98928	0.5413
237.18	0.97051	1.03791	1.22565	1.14409	1.22176	8.98885	0.5413
237.35	0.97073	1.0377	1.22544	1.14409	1.22154	8.98907	0.5413
237.51	0.97051	1.0377	1.22522	1.14387	1.22132	8.98863	0.54108
237.67	0.97051	1.0377	1.225	1.14387	1.2211	8.98776	0.54087
237.84	0.97073	1.0377	1.22479	1.14366	1.22067	8.98733	0.54087
238	0.97073	1.0377	1.22435	1.14344	1.22067	8.98711	0.54065
238.16	0.97073	1.03791	1.22413	1.14344	1.22023	8.98689	0.54065
238.32	0.97051	1.03791	1.22392	1.14344	1.2198	8.98667	0.54065
238.49	0.97051	1.03791	1.2237	1.14344	1.21958	8.98624	0.54065
238.65	0.97051	1.03791	1.22348	1.14322	1.21915	8.98602	0.54065
238.81	0.97051	1.03791	1.22348	1.14322	1.21893	8.9858	0.54065
238.98	0.97029	1.03791	1.22326	1.14322	1.21871	8.98559	0.54065
239.14	0.97008	1.03791	1.22305	1.14322	1.2185	8.98515	0.54043
239.3	0.97029	1.03791	1.22305	1.14322	1.21806	8.98494	0.54043
239.46	0.96986	1.03791	1.22283	1.14322	1.21806	8.9845	0.54043
239.63	0.96986	1.0377	1.22261	1.14322	1.21741	8.9845	0.54043
239.79	0.96964	1.0377	1.22261	1.14322	1.21676	8.98341	0.54043
239.95	0.96964	1.03748	1.22239	1.14322	1.21632	8.98298	0.54043
240.12	0.96964	1.03726	1.22239	1.14322	1.2161	8.98233	0.54065
240.28	0.96964	1.03726	1.22218	1.14322	1.21589	8.98189	0.54043
240.44	0.9692	1.03704	1.22218	1.143	1.21589	8.98167	0.54021
240.61	0.9692	1.03704	1.22218	1.143	1.21589	8.98124	0.54
240.77	0.96899	1.03704	1.22218	1.143	1.21567	8.98102	0.54
240.93	0.96877	1.03683	1.22196	1.14278	1.21545	8.9808	0.54
241.09	0.96855	1.03661	1.22196	1.14278	1.21523	8.98037	0.53978
241.26	0.96834	1.03661	1.22174	1.14278	1.21523	8.98037	0.53978
241.42	0.96834	1.03639	1.22153	1.14278	1.21502	8.97993	0.53956
241.58	0.9679	1.03639	1.22153	1.14257	1.21502	8.97972	0.53956
241.74	0.9679	1.03617	1.22131	1.14257	1.2148	8.9795	0.53934
241.91	0.96768	1.03596	1.22109	1.14257	1.2148	8.97885	0.53913
242.07	0.96747	1.03596	1.22087	1.14257	1.21458	8.9782	0.53869
242.23	0.96747	1.03596	1.22087	1.14278	1.21436	8.97798	0.53891
242.39	0.96725	1.03574	1.22066	1.14278	1.21436	8.97711	0.53869
242.56	0.96725	1.03574	1.22044	1.14278	1.21415	8.97646	0.53869
242.72	0.96725	1.03574	1.22022	1.14257	1.21393	8.9758	0.53847
242.88	0.96725	1.03574	1.22022	1.14257	1.21393	8.97559	0.53826
243.05	0.96703	1.03574	1.22022	1.14257	1.21371	8.97515	0.53826
243.21	0.96703	1.03552	1.22	1.14235	1.21371	8.97494	0.53804
243.37	0.96703	1.0353	1.22	1.14213	1.21371	8.97472	0.53804
243.53	0.96703	1.03552	1.22022	1.14213	1.21371	8.9745	0.53804
243.7	0.96681	1.03552	1.22	1.14192	1.2135	8.97406	0.53804
243.86	0.96681	1.03552	1.22	1.14192	1.21328	8.97385	0.53804
244.02	0.9666	1.0353	1.22	1.14148	1.21328	8.9732	0.53804
244.18	0.9666	1.0353	1.21979	1.14148	1.21328	8.97276	0.53826
244.35	0.9666	1.03509	1.21979	1.14126	1.21306	8.97233	0.53804
244.51	0.9666	1.03509	1.21979	1.14105	1.21284	8.97189	0.53804
244.67	0.96638	1.03487	1.21979	1.14105	1.21284	8.97146	0.53804
244.83	0.96638	1.03487	1.21979	1.14083	1.21284	8.97102	0.53826
245	0.96616	1.03487	1.21979	1.14083	1.21284	8.9708	0.53826
245.16	0.96616	1.03465	1.21957	1.14061	1.21263	8.97037	0.53826
245.32	0.96594	1.03465	1.21957	1.14061	1.21241	8.97015	0.53826
245.49	0.96594	1.03465	1.21935	1.14039	1.21241	8.9695	0.53826
245.65	0.96594	1.03443	1.21935	1.14018	1.21219	8.96928	0.53826
245.81	0.96594	1.03422	1.21935	1.14018	1.21197	8.96863	0.53826
245.97	0.96573	1.03422	1.21913	1.14018	1.21176	8.9682	0.53804
246.14	0.96573	1.03422	1.21913	1.14018	1.21154	8.96798	0.53804
246.3	0.96551	1.03422	1.21913	1.13996	1.21154	8.96689	0.53804
246.46	0.96551	1.03422	1.21892	1.13996	1.21132	8.96689	0.53804
246.63	0.96529	1.03422	1.2187	1.13996	1.2111	8.96667	0.53804
246.79	0.96529	1.03422	1.21848	1.13974	1.21067	8.96624	0.53782
246.95	0.96529	1.034	1.21848	1.13974	1.21045	8.9658	0.53782
247.11	0.96508	1.03378	1.21848	1.13974	1.21023	8.96559	0.53782
247.28	0.96486	1.03378	1.21826	1.13974	1.21002	8.96537	0.53761
247.44	0.96486	1.03357	1.21826	1.13974	1.2098	8.96515	0.53761
247.6	0.96464	1.03357	1.21826	1.13974	1.20958	8.96494	0.53739
247.76	0.96464	1.03335	1.21805	1.13952	1.20915	8.96472	0.53717
247.93	0.96442	1.03313	1.21783	1.13952	1.20915	8.96428	0.53717
248.09	0.96442	1.03291	1.21783	1.13931	1.20915	8.96385	0.53695
248.25	0.96442	1.03269	1.21783	1.13909	1.20915	8.96363	0.53695
248.41	0.9642	1.03248	1.21783	1.13909	1.20893	8.9632	0.53673
248.58	0.9642	1.03226	1.21761	1.13909	1.20893	8.96254	0.53652
248.74	0.9642	1.03204	1.21761	1.13887	1.20871	8.96233	0.5363
248.9	0.9642	1.03183	1.21761	1.13887	1.20871	8.96146	0.5363
249.06	0.96399	1.03161	1.2174	1.13866	1.20871	8.96102	0.53608
249.23	0.96399	1.03161	1.21718	1.13866	1.20871	8.9608	0.53587
249.39	0.96399	1.03139	1.21718	1.13844	1.20871	8.96059	0.53587
249.55	0.96377	1.03117	1.21696	1.13844	1.2085	8.96037	0.53565
249.71	0.96377	1.03117	1.21696	1.13822	1.2085	8.96015	0.53565
249.88	0.96355	1.03096	1.21674	1.13822	1.20828	8.95972	0.53543
250.04	0.96355	1.03096	1.21674	1.138	1.20806	8.9595	0.53521
250.2	0.96334	1.03074	1.21653	1.13779	1.20806	8.95928	0.535
250.36	0.96312	1.03074	1.21653	1.13757	1.20784	8.95907	0.535
250.53	0.96312	1.03052	1.21631	1.13757	1.20763	8.95863	0.535
250.69	0.9629	1.03052	1.21653	1.13735	1.20763	8.95863	0.53478
250.85	0.96268	1.03052	1.21631	1.13713	1.20741	8.95798	0.53478
251.01	0.96268	1.0303	1.21631	1.13713	1.20719	8.95754	0.53478
251.18	0.96247	1.0303	1.21631	1.13692	1.20719	8.95689	0.53478
251.34	0.96225	1.03009	1.21631	1.1367	1.20697	8.95646	0.53478
251.5	0.96203	1.02987	1.21609	1.13648	1.20697	8.95602	0.53478
251.66	0.96203	1.02965	1.21609	1.13648	1.20676	8.95537	0.53456
251.82	0.96203	1.02943	1.21609	1.13626	1.20676	8.95515	0.53456
251.99	0.96181	1.02943	1.21587	1.13626	1.20654	8.9545	0.53456
252.15	0.9616	1.02922	1.21587	1.13605	1.20632	8.95428	0.53456
252.31	0.9616	1.02922	1.21587	1.13605	1.2061	8.95428	0.53456
252.47	0.96138	1.029	1.21566	1.13583	1.2061	8.95406	0.53456
252.64	0.96138	1.029	1.21566	1.13561	1.20589	8.95385	0.53456
252.8	0.96116	1.02878	1.21566	1.13561	1.20567	8.95341	0.53456
252.96	0.96094	1.02878	1.21544	1.13539	1.20545	8.9532	0.53434
253.12	0.96094	1.02857	1.21544	1.13518	1.20545	8.95276	0.53434
253.29	0.96073	1.02857	1.21544	1.13496	1.20523	8.95276	0.53434
253.45	0.96073	1.02835	1.21522	1.13496	1.20502	8.95233	0.53434
253.61	0.96073	1.02813	1.21522	1.13453	1.2048	8.95211	0.53413
253.77	0.96051	1.02813	1.215	1.13453	1.2048	8.95146	0.53413
253.93	0.96051	1.02791	1.215	1.13431	1.20458	8.95102	0.53391
254.1	0.96051	1.0277	1.215	1.13431	1.20436	8.95059	0.53391
254.26	0.96029	1.02748	1.215	1.13409	1.20415	8.95015	0.53391
254.42	0.96029	1.02726	1.21479	1.13409	1.20415	8.94994	0.53391
254.58	0.96008	1.02704	1.21479	1.13387	1.20393	8.94972	0.53369
254.75	0.96008	1.02683	1.21457	1.13366	1.20371	8.9495	0.53369
254.91	0.95986	1.02639	1.21435	1.13366	1.2035	8.94885	0.53369
255.07	0.95986	1.02617	1.21435	1.13344	1.20328	8.94863	0.53369
255.23	0.95986	1.02596	1.21413	1.13344	1.20306	8.9482	0.53369
255.39	0.95964	1.02574	1.21413	1.13322	1.20284	8.94776	0.53347
255.56	0.95942	1.0253	1.21392	1.13322	1.20263	8.94754	0.53347
255.72	0.95942	1.02487	1.21392	1.133	1.20219	8.94711	0.53347
255.88	0.9592	1.02465	1.2137	1.13278	1.20197	8.94667	0.53326
256.04	0.95899	1.02443	1.2137	1.13257	1.20176	8.9458	0.53326
256.2	0.95877	1.024	1.21348	1.13235	1.20132	8.94602	0.53304
256.37	0.95877	1.02378	1.21326	1.13213	1.2011	8.94515	0.53282
256.53	0.95834	1.02357	1.21305	1.1317	1.20089	8.9445	0.53282
256.69	0.95812	1.02335	1.21305	1.13148	1.20067	8.94363	0.53282
256.85	0.9579	1.02313	1.21283	1.13105	1.20045	8.94298	0.53261
257.01	0.95768	1.02291	1.21261	1.13061	1.20023	8.94254	0.53261
257.17	0.95747	1.02269	1.21261	1.13039	1.20002	8.94233	0.53239
257.34	0.95725	1.02226	1.21239	1.12996	1.1998	8.94211	0.53239
257.5	0.95703	1.02204	1.21218	1.12974	1.19937	8.94167	0.53217
257.66	0.95681	1.02183	1.21196	1.12931	1.19915	8.94146	0.53195
257.82	0.95681	1.02161	1.21174	1.12931	1.19893	8.94102	0.53195
257.98	0.9566	1.02139	1.21174	1.12909	1.19871	8.94037	0.53195
258.14	0.9566	1.02096	1.21153	1.12866	1.19828	8.93972	0.53173
258.3	0.95638	1.02052	1.21131	1.12822	1.19763	8.93928	0.53173
258.47	0.95616	1.0203	1.21131	1.12779	1.19719	8.93841	0.53152
258.63	0.95594	1.02009	1.21109	1.12757	1.19676	8.9382	0.5313
258.79	0.95573	1.02009	1.21087	1.12735	1.19654	8.93776	0.53108
258.95	0.95529	1.01987	1.21044	1.12692	1.19632	8.93689	0.53087
259.11	0.95508	1.01943	1.21	1.12648	1.19589	8.93689	0.53065
259.27	0.95486	1.01922	1.21	1.12605	1.19567	8.93624	0.53043
259.43	0.95464	1.019	1.20979	1.12561	1.19545	8.93581	0.53021
259.59	0.95442	1.01878	1.20957	1.12518	1.19502	8.93472	0.53021
259.76	0.95399	1.01856	1.20935	1.12474	1.1948	8.93407	0.53
259.92	0.95377	1.01856	1.20913	1.12431	1.19436	8.9332	0.52978
260.08	0.95334	1.01813	1.20913	1.12366	1.19393	8.93276	0.52956
260.24	0.95312	1.01791	1.2087	1.12344	1.19371	8.93124	0.52956
260.4	0.95268	1.01748	1.20848	1.123	1.19306	8.9308	0.52934
260.56	0.95247	1.01726	1.20848	1.12235	1.19263	8.9295	0.52913
260.72	0.95225	1.01683	1.20826	1.12213	1.19241	8.92863	0.52913
260.88	0.95181	1.01661	1.20805	1.12148	1.19197	8.92776	0.52891
261.04	0.9516	1.01639	1.20761	1.12083	1.19132	8.92624	0.52869
261.21	0.95138	1.01596	1.20718	1.12018	1.1911	8.92493	0.52869
261.37	0.95095	1.01552	1.20696	1.11974	1.19045	8.92407	0.52847
261.53	0.95073	1.01509	1.20653	1.11909	1.19002	8.92363	0.52826
261.69	0.95073	1.01443	1.20631	1.11866	1.18937	8.92189	0.52826
261.85	0.95029	1.014	1.20587	1.11822	1.18915	8.9208	0.52804
262.01	0.95008	1.01357	1.20566	1.11779	1.1885	8.91972	0.52782
262.17	0.95008	1.01313	1.20544	1.11735	1.18784	8.9182	0.5276
262.33	0.94964	1.01269	1.205	1.11692	1.18719	8.91776	0.52739
262.49	0.94942	1.01248	1.20479	1.11626	1.18654	8.91689	0.52717
262.65	0.9492	1.01139	1.20435	1.11583	1.18589	8.91428	0.52695
262.81	0.94877	1.0103	1.20392	1.11496	1.18545	8.91167	0.52652
262.98	0.94855	1.00943	1.2037	1.11409	1.1848	8.91037	0.5263
263.14	0.94834	1.00878	1.20326	1.113	1.18436	8.90907	0.52587
263.3	0.9479	1.00813	1.20283	1.11192	1.1835	8.90754	0.52543
263.46	0.94768	1.0077	1.2024	1.11083	1.18284	8.90537	0.525
263.62	0.94747	1.00683	1.20196	1.10996	1.18241	8.90428	0.52456
263.78	0.94703	1.00617	1.20153	1.10909	1.18197	8.90428	0.52391
263.94	0.9466	1.00552	1.20109	1.10844	1.18132	8.90211	0.52347
264.1	0.9466	1.00465	1.20087	1.108	1.18067	8.90015	0.52304
264.26	0.94595	1.00443	1.20044	1.10692	1.17937	8.89798	0.52217
264.42	0.94551	1.00378	1.2	1.10626	1.17871	8.8945	0.52152
264.58	0.94486	1.00291	1.19935	1.10539	1.17784	8.89385	0.5213
264.74	0.94464	1.00183	1.19913	1.10474	1.17719	8.8932	0.52065
264.9	0.94377	1.00096	1.1987	1.10387	1.17632	8.89037	0.52
265.06	0.94334	0.99987	1.19805	1.103	1.17545	8.88841	0.51956
265.23	0.9429	0.999	1.19761	1.10213	1.1748	8.88667	0.51891
265.39	0.94203	0.99813	1.19718	1.10126	1.1735	8.88494	0.51847
265.55	0.94203	0.99661	1.19674	1.09996	1.17241	8.88233	0.51782
265.71	0.94116	0.99552	1.19631	1.09887	1.17132	8.88081	0.51695
265.87	0.94029	0.99443	1.19566	1.09779	1.17067	8.87863	0.5163
266.03	0.93899	0.99313	1.19522	1.09692	1.16958	8.87515	0.51587
266.19	0.93812	0.99183	1.19479	1.09561	1.16871	8.87407	0.51521
266.35	0.93768	0.99183	1.19413	1.09431	1.16741	8.87233	0.51413
266.51	0.93681	0.99117	1.19326	1.09366	1.16632	8.86928	0.51326
266.67	0.93616	0.98943	1.19305	1.09279	1.16545	8.86754	0.51282
266.83	0.93529	0.98726	1.1924	1.09192	1.16458	8.86494	0.51195
266.99	0.93486	0.98596	1.19196	1.09061	1.1635	8.86298	0.51087
267.15	0.93355	0.98509	1.19131	1.08931	1.16263	8.86124	0.51043
267.31	0.9329	0.98335	1.19087	1.088	1.16154	8.85885	0.50978
267.47	0.93138	0.98183	1.19	1.0867	1.16067	8.85494	0.50891
267.64	0.93073	0.97922	1.18892	1.08496	1.1598	8.85146	0.50847
267.8	0.92986	0.97791	1.18826	1.08366	1.15871	8.85037	0.50739
267.96	0.92921	0.97683	1.18761	1.083	1.15763	8.84711	0.50674
268.12	0.92812	0.9753	1.18718	1.08213	1.1561	8.84515	0.50543
268.28	0.9266	0.97357	1.18653	1.08083	1.15502	8.84298	0.50456
268.44	0.92551	0.97183	1.18544	1.07953	1.15415	8.83863	0.50347
268.6	0.92464	0.97052	1.18457	1.07779	1.15328	8.83689	0.5026
268.76	0.92377	0.96813	1.18348	1.07561	1.15219	8.83494	0.50152
268.92	0.92334	0.96639	1.1824	1.07409	1.1511	8.82994	0.50043
269.08	0.92203	0.96465	1.18196	1.07235	1.15002	8.82841	0.49956
269.24	0.92095	0.96335	1.18109	1.07061	1.14893	8.82711	0.49869
269.4	0.91986	0.96183	1.18044	1.07018	1.14763	8.82124	0.49826
269.56	0.9179	0.96052	1.17979	1.06844	1.14676	8.81907	0.49717
269.72	0.91616	0.95726	1.17913	1.06692	1.14567	8.81515	0.49565
269.88	0.91507	0.95617	1.17761	1.06561	1.14458	8.81059	0.49478
270.04	0.91442	0.95487	1.17631	1.06452	1.14371	8.80733	0.49369
270.2	0.91334	0.95248	1.17544	1.06344	1.14263	8.80385	0.49304
270.36	0.91247	0.95074	1.17457	1.06235	1.14176	8.79972	0.49261
270.52	0.91073	0.949	1.1737	1.06105	1.14045	8.79776	0.49108
270.68	0.90986	0.94748	1.1724	1.05974	1.13893	8.79363	0.49
270.85	0.90812	0.94596	1.17131	1.05822	1.13763	8.79037	0.48826
271.01	0.9066	0.94509	1.17044	1.05692	1.13676	8.78928	0.48782
271.17	0.90595	0.9427	1.16957	1.0554	1.13545	8.78298	0.48761
271.33	0.90486	0.94096	1.16848	1.05387	1.13415	8.78059	0.48608
271.49	0.90312	0.93922	1.16761	1.05235	1.13306	8.77885	0.48456
271.65	0.90181	0.9377	1.16674	1.05148	1.13219	8.77428	0.48347
271.81	0.90029	0.93574	1.16587	1.0504	1.13132	8.76928	0.48282
271.97	0.89855	0.93335	1.16457	1.04887	1.12958	8.76667	0.48152
272.13	0.89768	0.93183	1.1637	1.048	1.12806	8.76211	0.48043
272.29	0.89616	0.92965	1.16283	1.04648	1.12676	8.75624	0.47956
272.45	0.89399	0.92748	1.16131	1.04496	1.12545	8.75342	0.47847
272.61	0.89247	0.92552	1.16022	1.04344	1.12458	8.74798	0.47782
272.77	0.89225	0.92356	1.15935	1.04192	1.12328	8.74254	0.47695
272.93	0.89094	0.92161	1.15848	1.04105	1.12176	8.74189	0.47587
273.09	0.88942	0.91944	1.15761	1.03996	1.12111	8.73776	0.475
273.25	0.88855	0.91791	1.15587	1.03822	1.1198	8.7332	0.47326
273.41	0.88703	0.91639	1.155	1.03692	1.11828	8.73081	0.47195
273.57	0.8866	0.91509	1.15413	1.03496	1.11719	8.72515	0.47108
273.73	0.88442	0.91313	1.15327	1.03344	1.11589	8.72124	0.46934
273.89	0.88203	0.91139	1.15218	1.03279	1.11458	8.72059	0.46782
274.05	0.88051	0.90878	1.15109	1.03105	1.11328	8.71341	0.46695
274.21	0.87921	0.90661	1.15	1.02953	1.11132	8.71081	0.46521
274.37	0.8779	0.90487	1.1487	1.02844	1.11024	8.70668	0.46369
274.53	0.87638	0.9027	1.14783	1.0267	1.10915	8.70341	0.4626
274.7	0.87551	0.90117	1.14696	1.02474	1.10806	8.69689	0.46108
274.86	0.87355	0.899	1.14609	1.02366	1.10697	8.69668	0.45956
275.02	0.87247	0.89683	1.14479	1.02235	1.10567	8.69015	0.45804
275.18	0.87094	0.89487	1.14327	1.02148	1.10393	8.68385	0.45652
275.34	0.86855	0.89313	1.14218	1.02018	1.10241	8.68211	0.45565
275.5	0.8679	0.89096	1.14153	1.01887	1.10089	8.67407	0.45413
275.66	0.8666	0.88857	1.14044	1.01735	1.09958	8.67037	0.45239
275.82	0.86486	0.88683	1.13935	1.01627	1.09806	8.66972	0.45174
275.98	0.86355	0.88531	1.13827	1.01452	1.09697	8.66407	0.45043
276.14	0.86203	0.88357	1.13739	1.01344	1.09524	8.66059	0.44826
276.3	0.86051	0.88096	1.13674	1.01235	1.09328	8.65755	0.4463
276.46	0.85942	0.87965	1.13566	1.01039	1.09176	8.6545	0.445
276.62	0.85725	0.87791	1.13457	1.00887	1.09045	8.64929	0.44413
276.78	0.85573	0.87487	1.13327	1.008	1.08893	8.64472	0.44217
276.94	0.85464	0.87291	1.13131	1.00627	1.08719	8.63798	0.44043
277.1	0.85312	0.87009	1.12979	1.00453	1.08523	8.63407	0.43782
277.26	0.85116	0.86813	1.12935	1.00322	1.0835	8.63124	0.43565
277.42	0.84921	0.86661	1.12827	1.00192	1.08197	8.62494	0.43348
277.58	0.84899	0.86335	1.12718	1.00018	1.08024	8.62059	0.43195
277.74	0.84812	0.86204	1.12609	0.99953	1.07893	8.61798	0.4313
277.9	0.84529	0.86009	1.12479	0.99779	1.07698	8.6082	0.42913
278.06	0.84399	0.85813	1.1237	0.99561	1.07437	8.6045	0.4263
278.22	0.84312	0.85639	1.12261	0.99409	1.07328	8.60255	0.42587
278.38	0.84181	0.85443	1.12109	0.99322	1.07089	8.59537	0.42347
278.54	0.84029	0.85226	1.12	0.99213	1.06937	8.59407	0.42174
278.7	0.83855	0.8503	1.11914	0.98996	1.06741	8.59037	0.41913
278.86	0.83725	0.84813	1.11805	0.98822	1.06654	8.58276	0.41739
279.02	0.83616	0.8453	1.11674	0.98626	1.06415	8.57711	0.41652
279.18	0.83421	0.84357	1.11587	0.98453	1.06241	8.57733	0.41456
279.34	0.83269	0.84183	1.11457	0.98387	1.06067	8.56972	0.41239
279.5	0.8316	0.84052	1.11326	0.98213	1.05893	8.56689	0.41065
279.66	0.83008	0.83835	1.11218	0.9804	1.05719	8.56081	0.40891
279.82	0.82899	0.83618	1.11131	0.97887	1.05502	8.55407	0.40826
279.98	0.82725	0.83378	1.11022	0.97779	1.05284	8.55081	0.40565
280.14	0.82508	0.8327	1.10892	0.97627	1.05132	8.54624	0.40369
280.3	0.82421	0.83009	1.10783	0.97453	1.04937	8.53994	0.40195
280.47	0.82334	0.82791	1.10674	0.97322	1.04784	8.53581	0.40065
280.63	0.82095	0.82574	1.10609	0.97148	1.04545	8.53146	0.39804
280.79	0.81942	0.82313	1.10479	0.96996	1.04393	8.52624	0.3963
280.95	0.81877	0.82117	1.10392	0.96822	1.04219	8.52124	0.39478
281.11	0.81703	0.81944	1.1024	0.96627	1.04067	8.51929	0.39369
281.27	0.81529	0.81791	1.10044	0.96496	1.0385	8.51124	0.39217
281.43	0.81399	0.81596	1.09892	0.96366	1.03632	8.50929	0.39065
281.59	0.8129	0.81378	1.09827	0.96235	1.03393	8.50581	0.38869
281.75	0.8116	0.81226	1.09696	0.96061	1.03219	8.49842	0.38695
281.91	0.80964	0.80944	1.09522	0.95909	1.03089	8.4932	0.38587
282.07	0.80834	0.8077	1.09414	0.95757	1.02915	8.48907	0.38478
282.23	0.80725	0.80617	1.09261	0.95583	1.02763	8.48233	0.38348
282.39	0.80616	0.80378	1.09131	0.95453	1.02589	8.47755	0.3813
282.55	0.80508	0.80096	1.09087	0.95322	1.02393	8.47211	0.37956
282.71	0.8029	0.79922	1.08979	0.95127	1.02176	8.46581	0.37869
282.87	0.80008	0.79791	1.08783	0.94974	1.02067	8.4619	0.37674
283.03	0.79921	0.79574	1.08609	0.94822	1.0185	8.45777	0.37478
283.19	0.79899	0.79248	1.08457	0.9467	1.01654	8.45168	0.37239
283.35	0.7966	0.79031	1.08348	0.94496	1.01437	8.44689	0.37152
283.51	0.79551	0.78922	1.08218	0.943	1.01241	8.44516	0.37108
283.67	0.79421	0.78704	1.08109	0.94148	1.01045	8.43689	0.36891
283.83	0.7929	0.78552	1.07979	0.93974	1.00871	8.43255	0.36739
283.99	0.79095	0.78248	1.07805	0.93887	1.00741	8.43059	0.36652
284.15	0.78855	0.78052	1.07696	0.93757	1.00458	8.42189	0.36522
284.31	0.78682	0.77857	1.07631	0.93648	1.00306	8.41603	0.36347
284.47	0.78573	0.77704	1.07522	0.93453	1.00154	8.41211	0.36195
284.63	0.78442	0.77487	1.07326	0.93214	0.9998	8.40472	0.36065
284.79	0.78247	0.77291	1.07174	0.9304	0.99763	8.4019	0.35891
284.95	0.78095	0.77096	1.07001	0.92909	0.99589	8.39668	0.35782
285.11	0.77986	0.769	1.06827	0.92779	0.99371	8.39168	0.35717
285.27	0.77877	0.76661	1.06653	0.92627	0.99219	8.38559	0.35543
285.43	0.77725	0.76509	1.06544	0.92409	0.99089	8.38037	0.35413
285.59	0.77551	0.76378	1.0637	0.92235	0.98828	8.37777	0.35282
285.75	0.77377	0.76161	1.0624	0.92127	0.98632	8.36907	0.35108
285.91	0.77247	0.75922	1.06196	0.92061	0.98458	8.36755	0.35022
286.07	0.77116	0.7577	1.06066	0.91887	0.98284	8.35972	0.34891
286.23	0.77008	0.75639	1.05827	0.91714	0.98198	8.35364	0.34782
286.39	0.76877	0.754	1.05653	0.91561	0.97958	8.35124	0.34674
286.55	0.76768	0.75096	1.05479	0.91366	0.97719	8.34494	0.34587
286.71	0.76616	0.749	1.05327	0.91214	0.97611	8.33733	0.345
286.87	0.76399	0.74683	1.05261	0.9104	0.97371	8.33342	0.34369
287.03	0.76312	0.74596	1.05066	0.90866	0.97219	8.3282	0.34348
287.19	0.76203	0.74444	1.04892	0.90714	0.97045	8.32103	0.34261
287.35	0.76051	0.7427	1.04827	0.90605	0.96828	8.31559	0.34174
287.51	0.75877	0.74118	1.04718	0.90431	0.96632	8.3095	0.34043
287.67	0.75747	0.73922	1.04544	0.90257	0.96437	8.30451	0.33935
287.83	0.75638	0.73791	1.0437	0.90192	0.96306	8.30168	0.33826
287.99	0.75486	0.73596	1.04218	0.90018	0.96132	8.29298	0.33652
288.15	0.75355	0.73357	1.04109	0.89844	0.95915	8.28994	0.33543
288.31	0.75225	0.73139	1.03957	0.89692	0.95806	8.28733	0.33521
288.47	0.75029	0.72987	1.03805	0.8954	0.95524	8.27798	0.33456
288.63	0.74899	0.7277	1.03653	0.89387	0.9535	8.27211	0.33435
288.79	0.74747	0.72552	1.03479	0.89257	0.95176	8.26646	0.33326
288.95	0.7466	0.72357	1.03348	0.89105	0.95024	8.26037	0.33217
289.1	0.74529	0.72205	1.0324	0.88931	0.94785	8.25494	0.33152
289.26	0.74377	0.72031	1.03022	0.88866	0.94611	8.25125	0.33087
289.42	0.74203	0.719	1.0287	0.88692	0.94415	8.24277	0.33
289.58	0.74008	0.71661	1.0274	0.88496	0.94241	8.2382	0.33
289.74	0.73855	0.71509	1.02631	0.88387	0.94089	8.23494	0.32956
289.9	0.73703	0.71313	1.02479	0.88214	0.93893	8.22385	0.32913
290.06	0.73616	0.71205	1.02392	0.8804	0.93698	8.2219	0.32869
290.22	0.73421	0.71074	1.02261	0.87887	0.93458	8.21972	0.32848
290.38	0.73312	0.70857	1.02087	0.87735	0.93328	8.20994	0.32804
290.54	0.7316	0.70639	1.01913	0.8767	0.93154	8.20429	0.32782
290.7	0.73008	0.70465	1.0174	0.87431	0.93024	8.20016	0.32761
290.86	0.72921	0.70313	1.01609	0.87257	0.92806	8.19298	0.32695
291.02	0.72769	0.70183	1.01479	0.87192	0.92611	8.18951	0.32674
291.18	0.72616	0.70074	1.01305	0.87061	0.92393	8.18385	0.32652
291.34	0.72464	0.699	1.01088	0.86887	0.92198	8.17712	0.3263
291.5	0.72312	0.69726	1.00935	0.8667	0.92002	8.16994	0.32608
291.66	0.72203	0.69596	1.00892	0.86561	0.91806	8.1669	0.32587
291.82	0.71986	0.69335	1.00783	0.86344	0.91611	8.15625	0.32587
291.98	0.71856	0.69183	1.00566	0.86148	0.91502	8.14864	0.32565
292.14	0.71769	0.69009	1.00435	0.86061	0.91328	8.14777	0.32543
292.3	0.71573	0.68922	1.00305	0.85931	0.91089	8.13668	0.32521
292.46	0.71399	0.6877	1.00131	0.85735	0.90872	8.13364	0.325
292.62	0.71247	0.68552	0.99957	0.85561	0.90698	8.12864	0.32478
292.78	0.71138	0.68422	0.99783	0.85453	0.90567	8.12146	0.32478
292.94	0.70964	0.68335	0.99674	0.85301	0.9035	8.11451	0.32456
293.1	0.70725	0.68161	0.99479	0.85127	0.90219	8.11146	0.32456
293.26	0.7066	0.67944	0.99283	0.85018	0.90067	8.10472	0.32434
293.42	0.70551	0.679	0.99196	0.84844	0.89872	8.09951	0.32413
293.58	0.70377	0.6777	0.99044	0.84605	0.89632	8.09342	0.32391
293.74	0.7029	0.67618	0.9887	0.84453	0.89502	8.08733	0.32369
293.89	0.70182	0.67509	0.9874	0.84344	0.89328	8.08103	0.32348
294.05	0.70051	0.67378	0.98609	0.84214	0.89154	8.07799	0.32326
294.21	0.69856	0.67248	0.98479	0.84105	0.88915	8.06842	0.32326
294.37	0.69703	0.67183	0.98305	0.83996	0.88763	8.06059	0.32304
294.53	0.69551	0.67031	0.98131	0.83888	0.88654	8.05799	0.32304
294.69	0.69486	0.66878	0.97979	0.83779	0.88458	8.04994	0.32261
294.85	0.6929	0.66748	0.9787	0.83583	0.88328	8.04516	0.32261
295.01	0.69138	0.66596	0.97718	0.83409	0.88198	8.03994	0.32239
295.17	0.68986	0.66422	0.97479	0.83257	0.8798	8.03146	0.32239
295.33	0.68877	0.66313	0.9737	0.83083	0.87828	8.02494	0.32239
295.49	0.68747	0.66183	0.9724	0.82909	0.87632	8.02059	0.32239
295.65	0.68529	0.66031	0.97088	0.828	0.87458	8.01407	0.32217
295.81	0.68421	0.65922	0.96935	0.8267	0.87285	8.00777	0.32217
295.97	0.68334	0.65835	0.9674	0.82518	0.87176	8.00146	0.32195
296.13	0.68225	0.6577	0.96588	0.82322	0.8698	7.99299	0.32195
296.29	0.68051	0.65683	0.96435	0.8217	0.86872	7.98842	0.32174
296.45	0.6779	0.65574	0.96283	0.81974	0.86698	7.98364	0.32174
296.61	0.67616	0.65465	0.96088	0.818	0.86415	7.97451	0.32152
296.77	0.67551	0.654	0.95892	0.81648	0.86241	7.96755	0.32152
296.93	0.67443	0.65292	0.9574	0.81496	0.86067	7.96625	0.3213
297.09	0.67247	0.65226	0.95674	0.81453	0.85872	7.95646	0.3213
297.25	0.67116	0.65096	0.95522	0.81366	0.85719	7.94994	0.32108
297.41	0.66986	0.64987	0.95348	0.81257	0.85502	7.94407	0.32087
297.56	0.66834	0.649	0.95196	0.8104	0.85393	7.9369	0.32065
297.72	0.66703	0.64857	0.95022	0.80844	0.85285	7.92951	0.32065
297.88	0.66595	0.64748	0.94827	0.80757	0.85176	7.92733	0.32043
298.04	0.66464	0.64661	0.94674	0.80627	0.85132	7.92081	0.32022
298.2	0.66334	0.64552	0.94479	0.80496	0.84915	7.91168	0.32
298.36	0.66138	0.64509	0.94348	0.80344	0.84589	7.90973	0.31978
298.52	0.65943	0.64465	0.9424	0.8017	0.84459	7.90038	0.31978
298.68	0.6579	0.64379	0.94109	0.80061	0.84198	7.89386	0.31956
298.84	0.65682	0.64335	0.94001	0.79975	0.83959	7.88886	0.31934
299	0.65573	0.64292	0.93848	0.79714	0.83806	7.88059	0.31913
299.16	0.65399	0.64226	0.93675	0.79583	0.83654	7.87103	0.31913
299.32	0.65312	0.64183	0.93501	0.79496	0.83567	7.86777	0.31891
299.48	0.65182	0.64118	0.93283	0.79366	0.83285	7.85951	0.31891
299.64	0.65073	0.64031	0.93088	0.79192	0.83111	7.85168	0.31891
299.8	0.64921	0.63987	0.93001	0.79105	0.83002	7.84842	0.31891
299.96	0.64747	0.63922	0.92848	0.78975	0.82828	7.84168	0.31869
300.12	0.64638	0.63879	0.92718	0.78844	0.82654	7.83364	0.31869
300.28	0.64529	0.63835	0.92609	0.78757	0.82546	7.82929	0.31869
300.43	0.64334	0.6377	0.92414	0.78627	0.82306	7.82277	0.31869
300.59	0.64203	0.63726	0.92196	0.78475	0.82154	7.81625	0.31869
300.75	0.64095	0.63661	0.92088	0.78366	0.81937	7.81081	0.31869
300.91	0.63943	0.63618	0.9187	0.78235	0.81806	7.80125	0.31848
301.07	0.63834	0.63509	0.9174	0.78083	0.81676	7.79407	0.31848
301.23	0.63703	0.63465	0.91653	0.77931	0.81437	7.78886	0.31848
301.39	0.63551	0.634	0.91501	0.77844	0.81263	7.78168	0.31826
301.55	0.63399	0.63357	0.91327	0.77627	0.81154	7.77473	0.31826
301.71	0.63312	0.63335	0.91175	0.77431	0.81046	7.76864	0.31804
301.87	0.63225	0.63313	0.91022	0.77301	0.80785	7.75994	0.31804
302.03	0.63095	0.63292	0.90827	0.7717	0.80567	7.75321	0.31782
302.19	0.62921	0.63248	0.90653	0.7704	0.80437	7.74951	0.31782
302.35	0.62769	0.63205	0.90479	0.76975	0.80263	7.73994	0.31761
302.51	0.6266	0.63183	0.90327	0.76844	0.80089	7.73473	0.31739
302.66	0.62616	0.63118	0.90218	0.76692	0.79872	7.72777	0.31739
302.82	0.6253	0.63074	0.90001	0.76561	0.79785	7.72103	0.31717
302.98	0.62421	0.63031	0.89892	0.76366	0.79546	7.71212	0.31717
303.14	0.62269	0.62987	0.89762	0.76214	0.79393	7.70668	0.31717
303.3	0.62073	0.62944	0.89653	0.76083	0.79241	7.70081	0.31695
303.46	0.61964	0.62922	0.89522	0.75953	0.79067	7.69234	0.31695
303.62	0.6179	0.62879	0.89327	0.75779	0.78937	7.68668	0.31674
303.78	0.61725	0.62813	0.89196	0.75648	0.78741	7.67755	0.31674
303.94	0.61747	0.6277	0.89044	0.75518	0.78546	7.67016	0.31674
304.1	0.61595	0.62705	0.88892	0.75366	0.78415	7.66668	0.31652
304.26	0.61464	0.62661	0.88696	0.75214	0.78263	7.65647	0.31652
304.42	0.61377	0.62639	0.88501	0.75105	0.78067	7.64886	0.31652
304.57	0.61225	0.62574	0.88392	0.74996	0.77915	7.64234	0.31652
304.73	0.61073	0.62531	0.8824	0.74866	0.77785	7.63603	0.3163
304.89	0.6103	0.62487	0.88066	0.74735	0.77567	7.62647	0.31609
305.05	0.60921	0.62444	0.8787	0.74583	0.77372	7.62495	0.31609
305.21	0.60856	0.624	0.8774	0.74453	0.77219	7.61625	0.31609
305.37	0.60747	0.62379	0.87588	0.74344	0.77111	7.60951	0.31609
305.53	0.6066	0.62379	0.87392	0.74235	0.76915	7.60321	0.31587
305.69	0.60573	0.62335	0.8724	0.74127	0.76741	7.59495	0.31587
305.85	0.60508	0.62313	0.87088	0.73953	0.76589	7.58429	0.31565
306.01	0.60442	0.62292	0.86935	0.73909	0.76437	7.58125	0.31565
306.17	0.60334	0.6227	0.86805	0.73779	0.76285	7.56929	0.31543
306.32	0.60269	0.62248	0.86609	0.73648	0.76133	7.56212	0.31522
306.48	0.6016	0.62183	0.86501	0.7354	0.7598	7.55495	0.31522
306.64	0.59986	0.62139	0.86392	0.73409	0.75785	7.54647	0.315
306.8	0.59834	0.62096	0.8624	0.73279	0.75611	7.54082	0.31478
306.96	0.59769	0.62052	0.86109	0.73148	0.75437	7.53299	0.31478
307.12	0.5966	0.62031	0.85957	0.73018	0.75285	7.5269	0.31456
307.28	0.59573	0.61965	0.85696	0.72866	0.75089	7.51951	0.31434
307.44	0.59464	0.61944	0.85544	0.72757	0.74937	7.51147	0.31413
307.6	0.59356	0.619	0.85392	0.72627	0.7485	7.50386	0.31413
307.76	0.5929	0.61835	0.85283	0.72474	0.74719	7.49777	0.31391
307.91	0.59203	0.6177	0.85153	0.72366	0.74524	7.48886	0.31369
308.07	0.59073	0.61748	0.84979	0.72235	0.74393	7.48168	0.31348
308.23	0.58986	0.61705	0.84849	0.72148	0.74285	7.47386	0.31348
308.39	0.58877	0.61661	0.84674	0.7204	0.74154	7.46799	0.31326
308.55	0.58834	0.61618	0.84501	0.71844	0.73959	7.45929	0.31304
308.71	0.58769	0.61574	0.84349	0.71757	0.73872	7.44973	0.31282
308.87	0.58703	0.61552	0.84218	0.71648	0.73654	7.44321	0.31282
309.03	0.58638	0.61531	0.84088	0.71474	0.73524	7.43538	0.31261
309.19	0.58617	0.61487	0.83914	0.71322	0.7335	7.42777	0.31239
309.35	0.58508	0.61444	0.83762	0.71214	0.73154	7.41864	0.31217
309.51	0.58421	0.61444	0.83631	0.71148	0.73024	7.40995	0.31239
309.66	0.58356	0.614	0.83457	0.71018	0.72872	7.40212	0.31217
309.82	0.58334	0.61313	0.83305	0.70866	0.72698	7.39625	0.31217
309.98	0.5829	0.6127	0.83131	0.70714	0.72546	7.38864	0.31195
310.14	0.58225	0.61205	0.82957	0.70605	0.72328	7.37951	0.31174
310.3	0.58117	0.61161	0.82849	0.70518	0.72154	7.37277	0.31152
310.46	0.5803	0.61139	0.82653	0.70388	0.72046	7.36364	0.31152
310.62	0.57964	0.61118	0.82544	0.70301	0.7185	7.35538	0.31152
310.78	0.57899	0.61074	0.82327	0.70214	0.71632	7.34799	0.31152
310.94	0.57834	0.61052	0.82153	0.70061	0.71459	7.34038	0.3113
311.1	0.57769	0.61052	0.81957	0.69953	0.71285	7.33147	0.31109
311.26	0.57682	0.61009	0.81827	0.69822	0.71132	7.32299	0.31109
311.41	0.57638	0.60965	0.81696	0.69692	0.71024	7.31495	0.31087
311.57	0.57595	0.60922	0.81522	0.69627	0.70893	7.3056	0.31043
311.73	0.5753	0.60857	0.81327	0.6954	0.70741	7.2969	0.31043
311.89	0.57508	0.60792	0.81131	0.69388	0.70546	7.28799	0.31022
312.05	0.57443	0.60726	0.81022	0.6917	0.70372	7.28147	0.31022
312.21	0.57399	0.60683	0.8087	0.68996	0.70241	7.27386	0.31
312.37	0.57334	0.60639	0.80718	0.68931	0.70111	7.26451	0.30978
312.53	0.57269	0.60596	0.80588	0.68888	0.6998	7.25821	0.30956
312.69	0.57203	0.60552	0.80435	0.68757	0.69806	7.24799	0.30934
312.84	0.5716	0.60531	0.80327	0.68649	0.69589	7.23951	0.30913
313	0.57117	0.60487	0.80218	0.68561	0.69437	7.23147	0.30891
313.16	0.57095	0.60444	0.80022	0.68431	0.69285	7.22147	0.30891
313.32	0.57051	0.60379	0.79849	0.68279	0.69111	7.2156	0.30869
313.48	0.5703	0.60357	0.79653	0.68105	0.68937	7.2043	0.30869
313.64	0.57008	0.60292	0.79457	0.67975	0.68807	7.1993	0.30848
313.8	0.56964	0.60226	0.79305	0.67866	0.68698	7.18951	0.30826
313.96	0.56943	0.60139	0.79175	0.67735	0.68502	7.17777	0.30804
314.11	0.56921	0.60052	0.78914	0.67605	0.6835	7.16951	0.30804
314.27	0.56834	0.60009	0.78848	0.67518	0.68198	7.16147	0.30782
314.43	0.56769	0.59966	0.7874	0.67409	0.68002	7.15256	0.30761
314.59	0.56725	0.59922	0.78544	0.67322	0.6785	7.14517	0.30739
314.75	0.56682	0.59879	0.7837	0.67214	0.67676	7.13582	0.30717
314.91	0.5666	0.59835	0.78218	0.6704	0.6748	7.12604	0.30717
315.07	0.56638	0.59792	0.78066	0.66909	0.6735	7.11908	0.30695
315.23	0.56595	0.5977	0.77936	0.66822	0.67176	7.11082	0.30674
315.39	0.56573	0.59726	0.77718	0.66692	0.67002	7.10038	0.30652
315.54	0.56551	0.59661	0.77544	0.6654	0.66828	7.09147	0.3063
315.7	0.56529	0.59618	0.77414	0.66388	0.66654	7.08277	0.30587
315.86	0.56486	0.59552	0.77262	0.66257	0.66502	7.07234	0.30565
316.02	0.56421	0.59444	0.77109	0.66127	0.66307	7.06278	0.30543
316.18	0.56377	0.59379	0.76936	0.66018	0.66176	7.05408	0.30522
316.34	0.56312	0.59313	0.76783	0.65888	0.6598	7.04495	0.30478
316.5	0.56269	0.5927	0.76653	0.65757	0.65872	7.03691	0.30434
316.66	0.56247	0.59205	0.76436	0.65714	0.65741	7.02669	0.30391
316.81	0.56225	0.59161	0.76218	0.6554	0.65567	7.01691	0.30348
316.97	0.56203	0.59096	0.76131	0.65366	0.65393	7.00712	0.30326
317.13	0.56182	0.59074	0.75936	0.65279	0.65285	6.99778	0.30326
317.29	0.56138	0.59052	0.75675	0.65192	0.65111	6.9856	0.30304
317.45	0.56051	0.58987	0.75479	0.65062	0.65002	6.97908	0.30282
317.61	0.56029	0.58966	0.75327	0.64931	0.6485	6.96843	0.30261
317.77	0.55986	0.58922	0.75153	0.64757	0.64676	6.96017	0.30261
317.92	0.55943	0.58835	0.75001	0.64627	0.64502	6.95299	0.30239
318.08	0.55856	0.58792	0.74892	0.6454	0.64372	6.94212	0.30217
318.24	0.55834	0.58748	0.74783	0.64431	0.64133	6.93191	0.30195
318.4	0.5579	0.58618	0.74675	0.64344	0.64002	6.92321	0.30152
318.56	0.55747	0.58531	0.74457	0.64235	0.63872	6.91495	0.3013
318.72	0.55682	0.58444	0.74283	0.64127	0.63741	6.90299	0.30108
318.88	0.5566	0.58357	0.74175	0.6404	0.63611	6.89278	0.30065
319.03	0.55617	0.58313	0.74044	0.63953	0.63415	6.88365	0.30043
319.19	0.55551	0.5827	0.73848	0.63779	0.63198	6.87212	0.30022
319.35	0.55508	0.58205	0.73653	0.63627	0.63067	6.86452	0.3
319.51	0.55443	0.58183	0.73501	0.63605	0.62915	6.85495	0.29978
319.67	0.55399	0.58096	0.73327	0.63453	0.62828	6.84321	0.29956
319.83	0.55356	0.58052	0.73218	0.63214	0.62654	6.833	0.29913
319.99	0.55334	0.57987	0.73023	0.6317	0.62546	6.82691	0.29913
320.14	0.55247	0.57878	0.72849	0.63127	0.62415	6.81582	0.29913
320.3	0.55204	0.57835	0.72696	0.62931	0.62241	6.803	0.29891
320.46	0.5516	0.57748	0.72523	0.62844	0.62002	6.79452	0.29891
320.62	0.55117	0.57683	0.72305	0.62714	0.61828	6.78299	0.29869
320.78	0.55051	0.57596	0.72196	0.62562	0.61698	6.77278	0.29848
320.94	0.55008	0.57531	0.71979	0.62409	0.61524	6.76169	0.29826
321.1	0.54986	0.57444	0.71783	0.62322	0.6135	6.75365	0.29782
321.25	0.54921	0.57357	0.71653	0.62192	0.61154	6.74278	0.29782
321.41	0.54921	0.57335	0.71479	0.62062	0.61024	6.73104	0.29761
321.57	0.54877	0.57248	0.71283	0.61888	0.60915	6.71865	0.29739
321.73	0.54834	0.57161	0.71066	0.61757	0.60763	6.71017	0.29674
321.89	0.5479	0.57031	0.70935	0.6167	0.6048	6.69974	0.29608
322.05	0.54747	0.569	0.70805	0.61583	0.60263	6.68843	0.29565
322.2	0.54725	0.56792	0.70588	0.61475	0.60133	6.68082	0.29543
322.36	0.54682	0.56705	0.70414	0.61344	0.60002	6.66952	0.295
322.52	0.54617	0.56661	0.70175	0.6117	0.59763	6.65887	0.29478
322.68	0.54551	0.56618	0.70066	0.61062	0.59633	6.64669	0.29435
322.84	0.54508	0.56553	0.69957	0.60953	0.5948	6.63865	0.29435
323	0.54464	0.56466	0.69762	0.60801	0.59285	6.62495	0.29391
323.15	0.54399	0.56357	0.69566	0.6067	0.59067	6.61474	0.29348
323.31	0.54334	0.5627	0.69436	0.6054	0.58937	6.60452	0.29282
323.47	0.54312	0.56139	0.69262	0.6054	0.58763	6.59061	0.29261
323.63	0.54269	0.56053	0.69088	0.60453	0.58611	6.58061	0.29195
323.79	0.54225	0.55966	0.6887	0.60214	0.58372	6.57126	0.29152
323.95	0.54182	0.559	0.68696	0.59996	0.58154	6.55843	0.29087
324.1	0.54138	0.55813	0.68544	0.59779	0.57959	6.54887	0.29065
324.26	0.54073	0.55705	0.68327	0.5967	0.57828	6.53908	0.29043
324.42	0.5403	0.55596	0.68088	0.59692	0.5772	6.52495	0.29
324.58	0.53986	0.55509	0.67892	0.59475	0.57524	6.51561	0.28978
324.74	0.53921	0.554	0.67762	0.59279	0.57372	6.50495	0.28935
324.9	0.53877	0.55313	0.67501	0.5917	0.5722	6.4943	0.28913
325.06	0.53834	0.55183	0.67262	0.59062	0.56981	6.4843	0.28891
325.21	0.5379	0.55096	0.6711	0.58909	0.56785	6.47017	0.28848
325.37	0.53725	0.54966	0.66957	0.58779	0.56611	6.46017	0.28804
325.53	0.53682	0.54835	0.66783	0.58627	0.56502	6.44822	0.28761
325.69	0.53595	0.54683	0.66609	0.58409	0.56328	6.43756	0.28739
325.85	0.53551	0.54639	0.66349	0.58279	0.56133	6.42517	0.28652
326	0.53486	0.54509	0.66088	0.58083	0.55915	6.41452	0.28608
326.16	0.53464	0.54422	0.65936	0.57953	0.55785	6.40235	0.28565
326.32	0.53399	0.54335	0.65675	0.57801	0.55546	6.38865	0.28478
326.48	0.53356	0.54205	0.65566	0.57649	0.55372	6.37887	0.28456
326.64	0.53269	0.54096	0.65457	0.57518	0.55263	6.36909	0.28391
326.8	0.53182	0.54009	0.65283	0.57344	0.55089	6.3543	0.28326
326.95	0.53138	0.53857	0.65044	0.5717	0.5485	6.34256	0.28282
327.11	0.53073	0.53748	0.64849	0.56953	0.54611	6.33343	0.28195
327.27	0.53008	0.53639	0.64653	0.56866	0.5448	6.32039	0.28174
327.43	0.52943	0.53509	0.64414	0.56649	0.54307	6.308	0.28152
327.59	0.52877	0.53379	0.64327	0.56496	0.54154	6.29539	0.28087
327.74	0.52834	0.53226	0.64175	0.56388	0.54002	6.28387	0.28021
327.9	0.52747	0.53074	0.64001	0.56236	0.53654	6.273	0.28
328.06	0.52704	0.52965	0.63805	0.56062	0.53415	6.25865	0.27935
328.22	0.5266	0.52857	0.63588	0.55844	0.5322	6.24691	0.27891
328.38	0.52595	0.52705	0.63457	0.55692	0.53024	6.23517	0.27826
328.54	0.52486	0.52531	0.63218	0.55562	0.52915	6.22322	0.27804
328.69	0.52377	0.52379	0.63001	0.55366	0.52698	6.20952	0.27717
328.85	0.52269	0.52248	0.62805	0.5517	0.52502	6.19778	0.27695
329.01	0.52225	0.52118	0.62631	0.5504	0.52307	6.18409	0.27609
329.17	0.52204	0.51987	0.62283	0.54866	0.52176	6.17039	0.27543
329.32	0.52116	0.51835	0.62131	0.54692	0.52002	6.15909	0.27435
329.48	0.52051	0.51726	0.61914	0.5454	0.51741	6.148	0.27391
329.64	0.51986	0.51596	0.61675	0.54322	0.51415	6.13409	0.27282
329.8	0.51964	0.51487	0.61414	0.54105	0.51263	6.12191	0.27195
329.96	0.51877	0.51292	0.61283	0.53931	0.5098	6.10931	0.27087
330.11	0.51812	0.51074	0.61088	0.53779	0.5085	6.09648	0.27
330.27	0.51725	0.50835	0.60783	0.5354	0.50567	6.08409	0.26956
330.43	0.51573	0.50683	0.60544	0.53388	0.50415	6.07148	0.26891
330.59	0.51573	0.50553	0.60327	0.5317	0.5022	6.05952	0.26891
330.75	0.51421	0.504	0.60066	0.52975	0.50024	6.04561	0.26804
330.9	0.51421	0.50226	0.59936	0.52757	0.49785	6.0317	0.26761
331.06	0.51247	0.50053	0.59675	0.52583	0.49546	6.018	0.26695
331.22	0.5116	0.499	0.59501	0.52366	0.4935	6.00605	0.26587
331.38	0.51008	0.49792	0.59175	0.5217	0.49133	5.993	0.265
331.53	0.50943	0.49596	0.59044	0.51931	0.48959	5.97974	0.26456
331.69	0.50899	0.49422	0.58783	0.51736	0.48654	5.96713	0.26326
331.85	0.50877	0.49183	0.58479	0.51583	0.48502	5.95387	0.26239
332.01	0.50899	0.48987	0.58262	0.51344	0.48285	5.93844	0.26174
332.17	0.50725	0.48857	0.58066	0.51149	0.48068	5.92692	0.26065
332.32	0.50638	0.48683	0.57849	0.50888	0.47872	5.91365	0.26043
332.48	0.5053	0.48466	0.57544	0.50736	0.47654	5.89778	0.25935
332.64	0.50443	0.4827	0.57327	0.50496	0.47459	5.88452	0.25869
332.8	0.50291	0.48074	0.5711	0.50388	0.47241	5.87192	0.25848
332.95	0.50116	0.479	0.56957	0.50062	0.4698	5.85822	0.25804
333.11	0.50008	0.47726	0.56697	0.49888	0.46741	5.843	0.25695
333.27	0.49964	0.47552	0.56392	0.49627	0.46481	5.82909	0.25674
333.43	0.49877	0.47292	0.56153	0.49279	0.46241	5.81539	0.25587
333.59	0.49704	0.47357	0.55914	0.49062	0.46002	5.8017	0.255
333.74	0.49595	0.4677	0.5561	0.4891	0.45807	5.7867	0.25413
333.9	0.49551	0.46618	0.55305	0.48714	0.45481	5.77452	0.25304
334.06	0.49443	0.46335	0.55001	0.48453	0.45241	5.75844	0.25217
334.22	0.49269	0.46248	0.5487	0.48236	0.45002	5.74648	0.25174
334.37	0.4916	0.45966	0.54718	0.47975	0.44807	5.73039	0.25065
334.53	0.49117	0.45726	0.54349	0.47757	0.44589	5.7167	0.24956
334.69	0.48964	0.45596	0.54023	0.47496	0.44307	5.70344	0.24826
334.85	0.48899	0.454	0.53805	0.47257	0.44133	5.68713	0.24739
335.01	0.48834	0.45074	0.53457	0.46996	0.43915	5.67561	0.24652
335.16	0.48704	0.449	0.53218	0.46779	0.43655	5.66061	0.24478
335.32	0.48464	0.44727	0.5287	0.4654	0.43415	5.64409	0.24413
335.48	0.48312	0.44466	0.52653	0.46366	0.43133	5.62953	0.24282
335.64	0.48225	0.44161	0.52327	0.46105	0.42937	5.61257	0.24152
335.79	0.48051	0.43922	0.52131	0.45866	0.42741	5.59974	0.24065
335.95	0.47943	0.43661	0.52001	0.45562	0.42502	5.58409	0.24
336.11	0.47856	0.434	0.51501	0.45366	0.4222	5.56931	0.23913
336.27	0.47725	0.43248	0.5111	0.45062	0.42002	5.55518	0.23782
336.42	0.47573	0.42922	0.51175	0.44801	0.41676	5.53909	0.23674
336.58	0.47399	0.42705	0.50718	0.44627	0.41459	5.52474	0.23587
336.74	0.47312	0.42444	0.50436	0.4441	0.41111	5.50779	0.23478
336.9	0.47138	0.4214	0.50066	0.44127	0.40785	5.49583	0.23391
337.05	0.46943	0.41922	0.49784	0.43823	0.40568	5.47844	0.23326
337.21	0.46834	0.41727	0.49501	0.43583	0.4035	5.46279	0.23195
337.37	0.4666	0.41444	0.49218	0.43323	0.40154	5.44866	0.23022
337.53	0.46443	0.4114	0.49023	0.43083	0.39915	5.43344	0.22869
337.68	0.46247	0.40879	0.4861	0.42888	0.39698	5.41735	0.22935
337.84	0.46073	0.40531	0.48327	0.42605	0.39415	5.40127	0.22761
338	0.45921	0.404	0.47979	0.42236	0.39111	5.38801	0.22739
338.16	0.45812	0.40053	0.4761	0.41931	0.38894	5.37018	0.22478
338.32	0.45638	0.39748	0.47349	0.41757	0.38589	5.35301	0.22348
338.47	0.45443	0.39466	0.47023	0.41475	0.3835	5.33757	0.22196
338.63	0.45291	0.39226	0.4674	0.41192	0.38176	5.32105	0.22022
338.79	0.45073	0.38879	0.46305	0.40909	0.37915	5.30649	0.21956
338.95	0.44877	0.38509	0.46088	0.4067	0.37655	5.29061	0.21869
339.11	0.44877	0.38248	0.45697	0.40388	0.37394	5.26975	0.21652
339.26	0.44638	0.37987	0.45501	0.40149	0.37111	5.25627	0.21609
339.42	0.44421	0.37814	0.45175	0.39909	0.3685	5.23931	0.21543
339.58	0.44204	0.37466	0.44871	0.3967	0.36633	5.22279	0.21369
339.74	0.43986	0.37053	0.44588	0.39279	0.36307	5.20757	0.21239
339.9	0.43812	0.36748	0.44175	0.39105	0.36002	5.19192	0.21087
340.05	0.43617	0.36422	0.43979	0.38823	0.35807	5.17301	0.20913
340.21	0.43464	0.3614	0.43588	0.38518	0.35633	5.15888	0.20804
340.37	0.43204	0.35922	0.4324	0.38344	0.35372	5.13844	0.20739
340.53	0.43051	0.35553	0.43001	0.38105	0.35176	5.12279	0.20608
340.69	0.42812	0.35226	0.4261	0.37844	0.34981	5.10518	0.20435
340.84	0.42638	0.34879	0.42262	0.37583	0.34741	5.09083	0.20326
341	0.42443	0.34661	0.41892	0.37301	0.34502	5.07083	0.20152
341.16	0.42225	0.34422	0.41653	0.37062	0.34176	5.05431	0.2
341.32	0.42051	0.34031	0.41218	0.36801	0.33915	5.03823	0.19869
341.48	0.41812	0.33814	0.40849	0.36562	0.3372	5.01888	0.19717
341.63	0.41508	0.33401	0.40523	0.36236	0.33481	5.00084	0.19543
341.79	0.41204	0.33227	0.40066	0.3604	0.33242	4.98366	0.19456
341.95	0.4103	0.32944	0.39849	0.35757	0.32937	4.96562	0.19239
342.11	0.40769	0.32574	0.39523	0.35453	0.32763	4.95127	0.19109
342.27	0.4053	0.32227	0.3924	0.35192	0.32372	4.93127	0.18935
342.43	0.40204	0.31966	0.38871	0.34931	0.32155	4.9141	0.18761
342.58	0.40008	0.31661	0.38501	0.3467	0.31915	4.89627	0.18652
342.74	0.39899	0.31292	0.38284	0.3441	0.31828	4.87779	0.18522
342.9	0.39595	0.30944	0.37914	0.34192	0.31546	4.8591	0.18348
343.06	0.39204	0.30574	0.37653	0.33931	0.31263	4.84149	0.18196
343.22	0.38965	0.30335	0.37349	0.33692	0.31002	4.82301	0.18
343.38	0.38791	0.30009	0.36957	0.33431	0.30894	4.80366	0.17804
343.53	0.38551	0.29661	0.36479	0.33149	0.30633	4.78453	0.17696
343.69	0.38117	0.29335	0.36197	0.32844	0.30307	4.76475	0.17522
343.85	0.37856	0.29053	0.35892	0.32649	0.30133	4.74453	0.17391
344.01	0.37573	0.2877	0.35588	0.32431	0.30046	4.72562	0.17239
344.17	0.37312	0.28379	0.3511	0.32171	0.29741	4.70497	0.17087
344.33	0.36965	0.28096	0.3474	0.31931	0.29546	4.68714	0.16848
344.49	0.36595	0.27748	0.34349	0.31562	0.29502	4.66866	0.1663
344.64	0.36378	0.27531	0.3424	0.31366	0.28937	4.64997	0.16478
344.8	0.36138	0.27227	0.33849	0.31171	0.28872	4.62932	0.16326
344.96	0.35725	0.26857	0.33501	0.30953	0.28524	4.60997	0.16152
345.12	0.35334	0.26509	0.33262	0.30627	0.28568	4.59084	0.16043
345.28	0.35008	0.26248	0.32827	0.3041	0.2822	4.56932	0.15826
345.44	0.34769	0.25879	0.32544	0.30127	0.28046	4.54758	0.15652
345.59	0.34486	0.25553	0.32153	0.2991	0.2772	4.52736	0.15522
345.75	0.34051	0.25314	0.31871	0.29736	0.27546	4.50584	0.15348
345.91	0.33747	0.24944	0.31501	0.29497	0.27372	4.48627	0.1513
346.07	0.33508	0.24727	0.31544	0.2917	0.27198	4.46214	0.15043
346.23	0.33225	0.24466	0.30849	0.28997	0.26959	4.44106	0.14978
346.39	0.32725	0.24009	0.3061	0.28736	0.26763	4.4204	0.14783
[truncated: 1,727 more rows]

## Sheet: FTIR
Wavenumber	Transmittance	Transmittance	Transmittance	Transmittance	Transmittance	Transmittance	Transmittance
cm-1	%	%	%	%	%	%	%
	[EMIM][OSO4]+DG	[EMIM][OSO4]+DG+MXene (0.1 wt%)	[EMIM][OSO4]+DG+MXene (0.2 wt%)	[EMIM][OSO4]+DG+MXene (0.3 wt%)	[EMIM][OSO4]+DG+MXene (0.4 wt%)	[EMIM][OSO4]	DG
4000	99.28	99.19	99.77	99.01	98.85	99.52	100.38
3999	99.28	99.19	99.77	99.01	98.85	99.52	100.38
3998	99.28	99.19	99.77	99	98.85	99.51	100.39
3997	99.28	99.19	99.77	99	98.85	99.51	100.38
3996	99.28	99.19	99.76	99	98.84	99.5	100.38
3995	99.28	99.19	99.76	99	98.84	99.5	100.38
3994	99.28	99.19	99.76	98.99	98.84	99.5	100.37
3993	99.28	99.19	99.76	98.99	98.84	99.5	100.37
3992	99.28	99.19	99.76	98.99	98.85	99.5	100.38
3991	99.29	99.19	99.76	98.99	98.85	99.5	100.38
3990	99.29	99.19	99.76	98.99	98.86	99.51	100.38
3989	99.29	99.19	99.76	98.98	98.86	99.51	100.37
3988	99.29	99.19	99.75	98.98	98.86	99.51	100.37
3987	99.29	99.19	99.75	98.98	98.86	99.5	100.37
3986	99.28	99.19	99.75	98.98	98.86	99.5	100.37
3985	99.29	99.2	99.76	98.98	98.86	99.5	100.37
3984	99.29	99.2	99.76	98.99	98.86	99.5	100.38
3983	99.29	99.21	99.77	99	98.87	99.5	100.38
3982	99.3	99.22	99.77	99	98.87	99.51	100.38
3981	99.3	99.22	99.77	99.01	98.87	99.51	100.38
3980	99.3	99.23	99.77	99.01	98.87	99.51	100.38
3979	99.31	99.23	99.76	99	98.88	99.51	100.38
3978	99.3	99.22	99.76	98.99	98.87	99.51	100.37
3977	99.31	99.22	99.76	98.98	98.87	99.51	100.37
3976	99.31	99.22	99.75	98.98	98.87	99.51	100.37
3975	99.31	99.22	99.76	98.98	98.88	99.51	100.38
3974	99.32	99.23	99.76	98.98	98.88	99.52	100.38
3973	99.32	99.23	99.77	98.98	98.89	99.52	100.39
3972	99.33	99.24	99.77	98.99	98.89	99.52	100.39
3971	99.33	99.24	99.78	98.99	98.89	99.51	100.39
3970	99.34	99.24	99.77	98.99	98.9	99.51	100.39
3969	99.34	99.25	99.77	98.99	98.9	99.51	100.38
3968	99.34	99.25	99.77	98.99	98.9	99.51	100.38
3967	99.34	99.25	99.77	98.99	98.9	99.51	100.37
3966	99.34	99.25	99.77	99	98.91	99.51	100.37
3965	99.34	99.25	99.77	99	98.92	99.52	100.37
3964	99.34	99.26	99.77	99	98.92	99.52	100.37
3963	99.34	99.26	99.76	99	98.91	99.52	100.37
3962	99.34	99.26	99.76	99	98.91	99.52	100.37
3961	99.34	99.26	99.76	98.99	98.9	99.52	100.38
3960	99.35	99.26	99.76	98.99	98.9	99.52	100.38
3959	99.35	99.27	99.76	98.99	98.9	99.52	100.38
3958	99.36	99.27	99.76	98.99	98.91	99.52	100.39
3957	99.36	99.28	99.77	98.99	98.92	99.53	100.38
3956	99.36	99.28	99.77	98.99	98.92	99.53	100.38
3955	99.36	99.28	99.77	98.99	98.92	99.53	100.38
3954	99.36	99.27	99.76	98.99	98.93	99.52	100.37
3953	99.36	99.26	99.76	98.98	98.92	99.51	100.37
3952	99.36	99.25	99.75	98.98	98.92	99.51	100.37
3951	99.36	99.25	99.75	98.98	98.93	99.5	100.36
3950	99.36	99.25	99.75	98.98	98.93	99.5	100.36
3949	99.37	99.26	99.75	98.99	98.94	99.5	100.36
3948	99.37	99.26	99.75	98.99	98.94	99.5	100.36
3947	99.37	99.26	99.76	98.99	98.94	99.5	100.36
3946	99.37	99.26	99.76	98.99	98.94	99.5	100.36
3945	99.37	99.26	99.76	98.99	98.94	99.51	100.36
3944	99.38	99.27	99.76	98.99	98.94	99.51	100.36
3943	99.39	99.27	99.76	98.99	98.93	99.51	100.36
3942	99.39	99.27	99.76	98.99	98.94	99.51	100.37
3941	99.39	99.27	99.76	98.99	98.94	99.51	100.38
3940	99.38	99.28	99.76	98.99	98.95	99.51	100.39
3939	99.38	99.28	99.76	98.99	98.96	99.51	100.39
3938	99.39	99.29	99.77	98.99	98.96	99.51	100.39
3937	99.39	99.29	99.76	98.99	98.96	99.51	100.39
3936	99.39	99.29	99.76	98.99	98.96	99.5	100.38
3935	99.39	99.28	99.75	98.99	98.95	99.49	100.36
3934	99.39	99.28	99.75	98.99	98.95	99.49	100.35
3933	99.38	99.28	99.74	98.98	98.94	99.49	100.34
3932	99.38	99.28	99.74	98.98	98.94	99.49	100.34
3931	99.39	99.28	99.74	98.98	98.95	99.5	100.34
3930	99.39	99.29	99.75	98.97	98.95	99.5	100.35
3929	99.39	99.3	99.75	98.97	98.96	99.5	100.35
3928	99.4	99.3	99.75	98.96	98.96	99.51	100.35
3927	99.4	99.31	99.76	98.97	98.96	99.51	100.35
3926	99.41	99.31	99.76	98.97	98.95	99.51	100.35
3925	99.41	99.31	99.76	98.98	98.96	99.51	100.36
3924	99.41	99.3	99.75	98.98	98.97	99.5	100.36
3923	99.41	99.3	99.75	98.98	98.98	99.5	100.36
3922	99.4	99.3	99.75	98.98	98.99	99.5	100.35
3921	99.4	99.3	99.74	98.98	99	99.5	100.35
3920	99.4	99.3	99.74	98.98	99	99.51	100.36
3919	99.4	99.3	99.74	98.99	99	99.51	100.37
3918	99.4	99.31	99.75	98.99	99.01	99.52	100.37
3917	99.41	99.32	99.76	98.99	99.01	99.53	100.38
3916	99.43	99.33	99.77	98.99	99.01	99.54	100.38
3915	99.44	99.34	99.77	98.99	99.01	99.54	100.37
3914	99.44	99.34	99.78	98.99	99.01	99.54	100.37
3913	99.45	99.35	99.78	99	99.01	99.54	100.38
3912	99.45	99.35	99.78	98.99	99.01	99.54	100.38
3911	99.45	99.35	99.78	98.99	99.02	99.54	100.38
3910	99.45	99.35	99.78	98.98	99.02	99.53	100.38
3909	99.45	99.34	99.77	98.97	99.02	99.52	100.37
3908	99.44	99.33	99.75	98.96	99.02	99.52	100.36
3907	99.44	99.31	99.74	98.96	99.01	99.51	100.35
3906	99.43	99.3	99.72	98.96	99.01	99.51	100.35
3905	99.44	99.3	99.72	98.98	99.02	99.51	100.35
3904	99.44	99.3	99.72	99	99.04	99.51	100.35
3903	99.45	99.31	99.72	99.02	99.06	99.52	100.35
3902	99.45	99.32	99.73	99.02	99.07	99.52	100.36
3901	99.46	99.34	99.74	99.01	99.06	99.53	100.37
3900	99.47	99.35	99.75	99	99.05	99.54	100.38
3899	99.48	99.36	99.76	98.99	99.05	99.55	100.39
3898	99.48	99.37	99.77	98.98	99.05	99.56	100.39
3897	99.48	99.38	99.77	98.98	99.05	99.56	100.39
3896	99.47	99.38	99.78	98.98	99.06	99.56	100.39
3895	99.47	99.38	99.78	98.98	99.06	99.56	100.39
3894	99.47	99.38	99.78	98.98	99.07	99.56	100.39
3893	99.47	99.38	99.78	98.99	99.07	99.56	100.38
3892	99.47	99.38	99.77	99	99.07	99.56	100.37
3891	99.48	99.38	99.77	99.01	99.07	99.56	100.37
3890	99.48	99.38	99.77	99.01	99.08	99.56	100.37
3889	99.47	99.37	99.77	99.01	99.09	99.57	100.37
3888	99.47	99.37	99.77	99.02	99.09	99.57	100.37
3887	99.48	99.38	99.77	99.02	99.09	99.57	100.38
3886	99.48	99.38	99.77	99.01	99.09	99.57	100.38
3885	99.48	99.38	99.77	99	99.09	99.57	100.38
3884	99.47	99.37	99.76	98.99	99.09	99.56	100.38
3883	99.47	99.36	99.76	98.98	99.08	99.56	100.38
3882	99.47	99.36	99.75	98.97	99.08	99.56	100.38
3881	99.48	99.37	99.75	98.97	99.07	99.56	100.38
3880	99.49	99.38	99.75	98.98	99.07	99.56	100.39
3879	99.49	99.39	99.75	98.98	99.08	99.56	100.39
3878	99.5	99.39	99.76	98.99	99.08	99.57	100.39
3877	99.5	99.39	99.76	98.98	99.08	99.57	100.39
3876	99.5	99.4	99.77	98.98	99.08	99.57	100.38
3875	99.5	99.4	99.76	98.97	99.07	99.57	100.37
3874	99.49	99.39	99.75	98.96	99.08	99.56	100.37
3873	99.48	99.38	99.74	98.96	99.09	99.55	100.37
3872	99.47	99.37	99.74	98.97	99.1	99.55	100.36
3871	99.47	99.37	99.73	98.98	99.11	99.56	100.36
3870	99.47	99.37	99.73	98.98	99.11	99.57	100.36
3869	99.48	99.38	99.73	98.98	99.11	99.57	100.37
3868	99.48	99.38	99.74	98.98	99.11	99.57	100.37
3867	99.49	99.39	99.75	98.99	99.11	99.58	100.38
3866	99.49	99.39	99.76	99	99.12	99.58	100.38
3865	99.5	99.39	99.76	99.01	99.12	99.58	100.37
3864	99.51	99.39	99.76	99	99.12	99.58	100.37
3863	99.51	99.39	99.77	99	99.13	99.58	100.36
3862	99.52	99.39	99.77	99	99.13	99.59	100.36
3861	99.53	99.4	99.77	99.01	99.13	99.59	100.37
3860	99.53	99.41	99.77	99	99.13	99.6	100.36
3859	99.53	99.41	99.75	98.99	99.13	99.6	100.36
3858	99.53	99.41	99.74	98.98	99.13	99.59	100.35
3857	99.53	99.4	99.72	98.96	99.12	99.59	100.33
3856	99.53	99.39	99.72	98.94	99.12	99.58	100.32
3855	99.54	99.4	99.73	98.95	99.12	99.58	100.32
3854	99.55	99.4	99.74	98.98	99.14	99.59	100.32
3853	99.54	99.4	99.75	99	99.15	99.6	100.33
3852	99.53	99.41	99.76	99.01	99.15	99.61	100.35
3851	99.53	99.41	99.77	99.01	99.15	99.61	100.37
3850	99.53	99.42	99.78	99.02	99.15	99.61	100.39
3849	99.54	99.42	99.78	99.02	99.14	99.61	100.4
3848	99.54	99.43	99.78	99.02	99.14	99.61	100.4
3847	99.54	99.43	99.78	99.01	99.13	99.6	100.4
3846	99.54	99.42	99.78	99	99.12	99.6	100.4
3845	99.54	99.42	99.77	98.99	99.1	99.6	100.38
3844	99.53	99.41	99.76	98.99	99.09	99.59	100.37
3843	99.52	99.39	99.75	98.98	99.09	99.58	100.36
3842	99.51	99.38	99.74	98.98	99.1	99.57	100.35
3841	99.51	99.38	99.73	98.98	99.12	99.57	100.34
3840	99.52	99.38	99.73	98.99	99.14	99.58	100.34
3839	99.53	99.39	99.73	98.99	99.16	99.58	100.34
3838	99.53	99.4	99.74	98.99	99.16	99.59	100.35
3837	99.53	99.41	99.74	99	99.16	99.6	100.36
3836	99.53	99.41	99.74	99	99.15	99.61	100.37
3835	99.53	99.41	99.75	99	99.15	99.61	100.37
3834	99.53	99.41	99.76	99	99.15	99.62	100.37
3833	99.53	99.41	99.76	99	99.14	99.62	100.37
3832	99.54	99.41	99.76	98.99	99.13	99.61	100.37
3831	99.53	99.41	99.76	98.98	99.12	99.61	100.36
3830	99.53	99.41	99.76	98.98	99.11	99.6	100.36
3829	99.53	99.41	99.76	98.98	99.1	99.61	100.36
3828	99.53	99.4	99.76	98.98	99.09	99.62	100.37
3827	99.53	99.41	99.75	98.98	99.1	99.62	100.37
3826	99.53	99.41	99.75	98.98	99.11	99.63	100.37
3825	99.53	99.41	99.74	98.98	99.11	99.62	100.37
3824	99.52	99.41	99.74	98.97	99.12	99.62	100.37
3823	99.53	99.42	99.74	98.98	99.13	99.62	100.37
3822	99.54	99.43	99.74	98.99	99.14	99.62	100.37
3821	99.54	99.43	99.74	98.99	99.16	99.63	100.37
3820	99.54	99.43	99.74	98.99	99.16	99.62	100.37
3819	99.53	99.43	99.75	99	99.16	99.62	100.37
3818	99.52	99.43	99.75	99	99.16	99.62	100.36
3817	99.53	99.43	99.76	99.01	99.15	99.62	100.36
3816	99.53	99.43	99.76	99	99.14	99.62	100.36
3815	99.53	99.43	99.76	98.99	99.13	99.61	100.37
3814	99.53	99.43	99.77	98.99	99.12	99.61	100.38
3813	99.53	99.44	99.77	98.98	99.12	99.61	100.39
3812	99.54	99.44	99.77	98.98	99.11	99.62	100.39
3811	99.54	99.45	99.77	98.97	99.11	99.61	100.39
3810	99.54	99.45	99.77	98.96	99.12	99.61	100.38
3809	99.54	99.44	99.76	98.96	99.12	99.61	100.37
3808	99.54	99.44	99.76	98.97	99.12	99.62	100.36
3807	99.54	99.44	99.74	98.98	99.13	99.63	100.36
3806	99.54	99.43	99.73	98.98	99.13	99.63	100.35
3805	99.53	99.43	99.73	98.97	99.14	99.63	100.36
3804	99.52	99.42	99.72	98.97	99.14	99.62	100.36
3803	99.52	99.42	99.73	98.97	99.13	99.62	100.36
3802	99.52	99.42	99.73	98.97	99.13	99.62	100.36
3801	99.52	99.41	99.73	98.96	99.12	99.62	100.36
3800	99.51	99.41	99.73	98.96	99.11	99.62	100.35
3799	99.51	99.4	99.73	98.96	99.11	99.62	100.36
3798	99.51	99.4	99.74	98.96	99.11	99.62	100.36
3797	99.51	99.41	99.74	98.97	99.11	99.62	100.36
3796	99.52	99.41	99.75	98.97	99.11	99.62	100.37
3795	99.52	99.42	99.76	98.97	99.11	99.62	100.38
3794	99.53	99.43	99.77	98.97	99.11	99.62	100.39
3793	99.53	99.43	99.78	98.97	99.11	99.63	100.39
3792	99.54	99.44	99.79	98.97	99.1	99.63	100.39
3791	99.54	99.44	99.79	98.96	99.1	99.63	100.39
3790	99.54	99.44	99.78	98.96	99.1	99.63	100.38
3789	99.53	99.44	99.77	98.95	99.09	99.62	100.37
3788	99.53	99.43	99.76	98.94	99.09	99.62	100.36
3787	99.52	99.43	99.75	98.94	99.09	99.62	100.36
3786	99.52	99.43	99.75	98.93	99.09	99.62	100.36
3785	99.53	99.43	99.74	98.93	99.09	99.62	100.36
3784	99.53	99.43	99.74	98.93	99.09	99.63	100.37
3783	99.53	99.43	99.74	98.94	99.08	99.63	100.37
3782	99.53	99.43	99.74	98.94	99.08	99.63	100.37
3781	99.53	99.44	99.75	98.94	99.08	99.64	100.36
3780	99.53	99.44	99.75	98.95	99.08	99.64	100.36
3779	99.53	99.44	99.75	98.95	99.09	99.64	100.35
3778	99.54	99.44	99.76	98.95	99.09	99.64	100.35
3777	99.54	99.43	99.76	98.95	99.09	99.64	100.36
3776	99.54	99.43	99.76	98.95	99.09	99.64	100.36
3775	99.55	99.43	99.75	98.95	99.09	99.64	100.36
3774	99.55	99.43	99.75	98.95	99.09	99.64	100.37
3773	99.55	99.43	99.75	98.95	99.1	99.64	100.37
3772	99.54	99.42	99.75	98.96	99.1	99.64	100.37
3771	99.54	99.42	99.76	98.97	99.11	99.64	100.37
3770	99.54	99.43	99.76	98.98	99.12	99.64	100.37
3769	99.54	99.43	99.76	98.98	99.12	99.64	100.36
3768	99.53	99.43	99.76	98.98	99.12	99.64	100.36
3767	99.54	99.43	99.76	98.98	99.12	99.64	100.36
3766	99.54	99.43	99.75	98.97	99.11	99.63	100.36
3765	99.53	99.42	99.74	98.97	99.11	99.63	100.35
3764	99.53	99.41	99.74	98.96	99.1	99.62	100.34
3763	99.53	99.41	99.73	98.96	99.1	99.62	100.34
3762	99.53	99.4	99.73	98.96	99.1	99.62	100.34
3761	99.53	99.4	99.72	98.95	99.09	99.62	100.34
3760	99.53	99.4	99.72	98.94	99.09	99.62	100.34
3759	99.52	99.4	99.71	98.94	99.1	99.61	100.33
3758	99.52	99.41	99.71	98.94	99.11	99.62	100.31
3757	99.53	99.41	99.71	98.95	99.12	99.62	100.31
3756	99.53	99.42	99.71	98.96	99.14	99.63	100.3
3755	99.53	99.42	99.71	98.96	99.15	99.64	100.3
3754	99.53	99.42	99.7	98.97	99.16	99.64	100.3
3753	99.53	99.41	99.7	98.98	99.18	99.64	100.29
3752	99.53	99.39	99.69	99	99.21	99.64	100.29
3751	99.52	99.38	99.68	99.03	99.24	99.64	100.28
3750	99.51	99.38	99.67	99.04	99.25	99.63	100.28
3749	99.5	99.39	99.67	99.03	99.24	99.63	100.28
3748	99.5	99.39	99.66	99.01	99.21	99.63	100.29
3747	99.49	99.39	99.67	99	99.19	99.63	100.3
3746	99.5	99.4	99.68	98.99	99.15	99.64	100.31
3745	99.51	99.4	99.69	98.98	99.12	99.64	100.31
3744	99.52	99.4	99.7	98.96	99.11	99.63	100.3
3743	99.52	99.39	99.7	98.95	99.11	99.62	100.29
3742	99.52	99.39	99.7	98.96	99.12	99.61	100.28
3741	99.51	99.38	99.7	98.98	99.14	99.61	100.28
3740	99.51	99.38	99.69	99	99.16	99.61	100.28
3739	99.49	99.37	99.68	99.01	99.17	99.61	100.28
3738	99.47	99.36	99.67	99.02	99.18	99.61	100.29
3737	99.46	99.36	99.67	99.02	99.18	99.61	100.3
3736	99.46	99.35	99.66	99.01	99.18	99.61	100.3
3735	99.46	99.35	99.67	99	99.17	99.61	100.31
3734	99.46	99.36	99.68	99	99.17	99.61	100.32
3733	99.47	99.37	99.69	98.99	99.16	99.6	100.32
3732	99.48	99.38	99.69	98.99	99.15	99.6	100.32
3731	99.49	99.38	99.69	98.98	99.14	99.6	100.32
3730	99.49	99.37	99.69	98.97	99.13	99.6	100.32
3729	99.49	99.36	99.69	98.97	99.12	99.59	100.32
3728	99.5	99.36	99.68	98.96	99.11	99.59	100.32
3727	99.5	99.37	99.68	98.96	99.1	99.59	100.31
3726	99.5	99.37	99.67	98.96	99.09	99.59	100.31
3725	99.5	99.38	99.67	98.96	99.08	99.59	100.31
3724	99.5	99.37	99.67	98.95	99.07	99.6	100.3
3723	99.49	99.37	99.67	98.94	99.07	99.6	100.3
3722	99.49	99.37	99.67	98.93	99.06	99.6	100.3
3721	99.49	99.37	99.67	98.93	99.07	99.6	100.31
3720	99.5	99.37	99.68	98.93	99.07	99.6	100.31
3719	99.5	99.37	99.69	98.93	99.08	99.61	100.32
3718	99.51	99.37	99.69	98.94	99.09	99.61	100.32
3717	99.51	99.37	99.68	98.94	99.1	99.61	100.31
3716	99.5	99.36	99.67	98.94	99.1	99.61	100.31
3715	99.5	99.36	99.65	98.94	99.1	99.61	100.3
3714	99.49	99.36	99.64	98.94	99.1	99.61	100.3
3713	99.49	99.35	99.63	98.94	99.1	99.6	100.3
3712	99.49	99.35	99.62	98.95	99.1	99.6	100.3
3711	99.49	99.34	99.61	98.95	99.09	99.6	100.29
3710	99.48	99.33	99.61	98.94	99.08	99.6	100.28
3709	99.48	99.33	99.62	98.93	99.07	99.6	100.29
3708	99.48	99.34	99.63	98.92	99.07	99.6	100.29
3707	99.49	99.35	99.64	98.91	99.06	99.59	100.3
3706	99.49	99.35	99.65	98.9	99.05	99.59	100.31
3705	99.49	99.35	99.65	98.9	99.04	99.58	100.31
3704	99.49	99.35	99.64	98.89	99.04	99.57	100.31
3703	99.49	99.35	99.64	98.88	99.03	99.57	100.3
3702	99.48	99.34	99.64	98.87	99.03	99.57	100.3
3701	99.48	99.34	99.64	98.87	99.02	99.57	100.3
3700	99.48	99.34	99.63	98.87	99.02	99.56	100.29
3699	99.47	99.34	99.63	98.87	99.01	99.56	100.29
3698	99.47	99.34	99.62	98.87	99	99.55	100.28
3697	99.47	99.34	99.61	98.87	99	99.54	100.28
3696	99.47	99.34	99.61	98.86	99	99.54	100.28
3695	99.47	99.34	99.6	98.85	99	99.53	100.28
3694	99.48	99.33	99.59	98.85	99.01	99.52	100.28
3693	99.49	99.33	99.59	98.84	99.02	99.51	100.28
3692	99.5	99.33	99.59	98.84	99.03	99.5	100.28
3691	99.51	99.33	99.6	98.85	99.05	99.49	100.29
3690	99.51	99.34	99.61	98.87	99.06	99.49	100.3
3689	99.5	99.35	99.61	98.88	99.06	99.48	100.29
3688	99.48	99.34	99.61	98.86	99.04	99.46	100.28
3687	99.47	99.33	99.6	98.84	99.01	99.44	100.27
3686	99.47	99.31	99.59	98.82	98.99	99.41	100.27
3685	99.46	99.29	99.58	98.81	98.97	99.39	100.27
3684	99.46	99.28	99.57	98.79	98.95	99.38	100.27
3683	99.45	99.26	99.55	98.78	98.93	99.36	100.26
3682	99.43	99.25	99.53	98.77	98.92	99.35	100.24
3681	99.41	99.24	99.51	98.76	98.91	99.34	100.22
3680	99.4	99.23	99.49	98.74	98.9	99.32	100.2
3679	99.39	99.22	99.47	98.73	98.9	99.31	100.19
3678	99.39	99.21	99.46	98.73	98.91	99.31	100.19
3677	99.39	99.21	99.45	98.73	98.91	99.31	100.19
3676	99.4	99.2	99.45	98.73	98.91	99.3	100.19
3675	99.4	99.2	99.44	98.72	98.9	99.29	100.19
3674	99.39	99.19	99.43	98.7	98.89	99.28	100.19
3673	99.38	99.19	99.43	98.7	98.89	99.27	100.18
3672	99.36	99.18	99.43	98.7	98.88	99.26	100.18
3671	99.36	99.18	99.44	98.7	98.87	99.24	100.18
3670	99.35	99.18	99.43	98.68	98.84	99.23	100.18
3669	99.35	99.18	99.43	98.66	98.82	99.22	100.18
3668	99.35	99.18	99.43	98.64	98.8	99.22	100.17
3667	99.35	99.17	99.43	98.63	98.78	99.21	100.17
3666	99.35	99.17	99.42	98.62	98.77	99.2	100.17
3665	99.35	99.16	99.41	98.6	98.75	99.18	100.17
3664	99.35	99.15	99.4	98.58	98.73	99.17	100.16
3663	99.35	99.14	99.39	98.56	98.71	99.15	100.16
3662	99.36	99.13	99.38	98.54	98.7	99.13	100.16
3661	99.35	99.12	99.37	98.53	98.68	99.11	100.15
3660	99.35	99.11	99.35	98.52	98.68	99.09	100.15
3659	99.33	99.1	99.34	98.51	98.67	99.07	100.14
3658	99.32	99.09	99.32	98.51	98.66	99.04	100.13
3657	99.31	99.08	99.3	98.49	98.64	99.02	100.11
3656	99.29	99.06	99.28	98.47	98.62	98.99	100.1
3655	99.28	99.05	99.26	98.44	98.6	98.96	100.09
3654	99.27	99.03	99.24	98.42	98.58	98.93	100.08
3653	99.25	99.01	99.22	98.4	98.57	98.91	100.07
3652	99.24	98.99	99.21	98.39	98.56	98.88	100.05
3651	99.23	98.98	99.19	98.38	98.56	98.85	100.04
3650	99.2	98.96	99.16	98.38	98.57	98.82	100.03
3649	99.18	98.94	99.14	98.36	98.55	98.79	100.02
3648	99.16	98.92	99.13	98.31	98.49	98.76	100.01
3647	99.16	98.91	99.12	98.26	98.44	98.72	100
3646	99.17	98.9	99.12	98.23	98.4	98.69	99.99
3645	99.17	98.91	99.12	98.21	98.37	98.67	99.99
3644	99.18	98.91	99.12	98.2	98.36	98.64	99.98
3643	99.18	98.9	99.12	98.18	98.34	98.61	99.97
3642	99.18	98.9	99.11	98.16	98.33	98.58	99.97
3641	99.17	98.88	99.1	98.13	98.31	98.55	99.96
3640	99.16	98.86	99.08	98.11	98.28	98.52	99.95
3639	99.14	98.84	99.05	98.08	98.26	98.48	99.93
3638	99.12	98.81	99.03	98.06	98.23	98.44	99.92
3637	99.1	98.79	99	98.03	98.2	98.4	99.9
3636	99.08	98.76	98.98	98	98.16	98.36	99.87
3635	99.06	98.73	98.94	97.97	98.13	98.32	99.84
3634	99.04	98.71	98.91	97.95	98.11	98.28	99.82
3633	99.02	98.68	98.87	97.93	98.1	98.25	99.79
3632	99	98.65	98.84	97.92	98.1	98.22	99.78
3631	98.98	98.63	98.82	97.91	98.09	98.19	99.78
3630	98.97	98.62	98.8	97.89	98.08	98.15	99.78
3629	98.94	98.6	98.76	97.85	98.04	98.09	99.75
3628	98.91	98.57	98.73	97.79	97.98	98.03	99.72
3627	98.88	98.55	98.71	97.74	97.93	97.97	99.69
3626	98.87	98.53	98.69	97.71	97.89	97.93	99.67
3625	98.86	98.51	98.67	97.68	97.85	97.9	99.64
3624	98.84	98.49	98.64	97.65	97.82	97.86	99.62
3623	98.81	98.46	98.62	97.62	97.79	97.82	99.6
3622	98.79	98.44	98.59	97.58	97.76	97.79	99.57
3621	98.76	98.41	98.56	97.54	97.72	97.74	99.55
3620	98.73	98.38	98.52	97.5	97.68	97.7	99.52
3619	98.7	98.34	98.48	97.45	97.63	97.64	99.49
3618	98.67	98.29	98.44	97.4	97.59	97.59	99.45
3617	98.64	98.25	98.4	97.37	97.56	97.54	99.42
3616	98.61	98.22	98.36	97.33	97.53	97.49	99.39
3615	98.59	98.19	98.33	97.3	97.5	97.45	99.37
3614	98.56	98.16	98.3	97.27	97.46	97.41	99.34
3613	98.52	98.12	98.26	97.23	97.42	97.36	99.3
3612	98.48	98.08	98.21	97.19	97.38	97.31	99.27
3611	98.44	98.04	98.17	97.15	97.34	97.26	99.24
3610	98.41	98	98.13	97.1	97.29	97.21	99.21
3609	98.37	97.95	98.08	97.04	97.23	97.17	99.17
3608	98.33	97.91	98.03	96.96	97.16	97.11	99.13
3607	98.3	97.86	97.98	96.89	97.09	97.06	99.08
3606	98.27	97.83	97.94	96.84	97.03	97.01	99.04
3605	98.24	97.79	97.9	96.78	96.98	96.96	98.99
3604	98.21	97.75	97.86	96.73	96.93	96.91	98.95
3603	98.17	97.71	97.82	96.67	96.88	96.86	98.92
3602	98.12	97.67	97.77	96.61	96.83	96.81	98.88
3601	98.08	97.62	97.72	96.55	96.77	96.75	98.83
3600	98.03	97.57	97.67	96.49	96.7	96.69	98.78
3599	97.99	97.51	97.61	96.44	96.64	96.64	98.74
3598	97.95	97.46	97.56	96.39	96.59	96.59	98.7
3597	97.9	97.41	97.51	96.33	96.54	96.54	98.66
3596	97.85	97.36	97.44	96.27	96.48	96.48	98.62
3595	97.79	97.31	97.38	96.21	96.42	96.43	98.58
3594	97.75	97.26	97.32	96.14	96.35	96.37	98.53
3593	97.7	97.2	97.27	96.09	96.3	96.31	98.47
3592	97.66	97.15	97.22	96.03	96.24	96.25	98.42
3591	97.61	97.1	97.17	95.99	96.19	96.19	98.36
3590	97.56	97.05	97.13	95.93	96.14	96.14	98.3
3589	97.51	96.99	97.06	95.87	96.07	96.08	98.24
3588	97.45	96.92	96.99	95.79	95.99	96.02	98.18
3587	97.38	96.85	96.91	95.7	95.91	95.95	98.12
3586	97.33	96.79	96.85	95.62	95.84	95.89	98.07
3585	97.27	96.73	96.79	95.55	95.77	95.84	98.03
3584	97.23	96.68	96.74	95.5	95.71	95.79	97.98
3583	97.18	96.63	96.68	95.44	95.64	95.74	97.93
3582	97.13	96.58	96.63	95.37	95.57	95.68	97.87
3581	97.08	96.52	96.57	95.3	95.5	95.62	97.81
3580	97.03	96.46	96.5	95.22	95.43	95.56	97.76
3579	96.97	96.39	96.44	95.15	95.36	95.5	97.7
3578	96.91	96.33	96.37	95.07	95.29	95.45	97.64
3577	96.85	96.26	96.3	95	95.22	95.39	97.58
3576	96.79	96.19	96.23	94.92	95.14	95.34	97.52
3575	96.73	96.12	96.16	94.85	95.07	95.28	97.45
3574	96.66	96.06	96.09	94.77	94.99	95.22	97.38
3573	96.59	95.99	96.01	94.69	94.91	95.15	97.3
3572	96.53	95.91	95.94	94.62	94.84	95.09	97.23
3571	96.46	95.84	95.87	94.55	94.77	95.02	97.15
3570	96.38	95.77	95.8	94.48	94.69	94.96	97.08
3569	96.3	95.69	95.72	94.4	94.61	94.9	96.99
3568	96.22	95.6	95.62	94.3	94.52	94.84	96.9
3567	96.13	95.51	95.51	94.19	94.41	94.77	96.81
3566	96.05	95.41	95.41	94.09	94.3	94.72	96.73
3565	95.98	95.33	95.32	94	94.21	94.67	96.66
3564	95.91	95.26	95.25	93.92	94.13	94.63	96.6
3563	95.84	95.19	95.18	93.84	94.06	94.58	96.54
3562	95.77	95.12	95.11	93.76	93.98	94.54	96.47
3561	95.69	95.05	95.03	93.68	93.9	94.49	96.4
3560	95.62	94.98	94.95	93.6	93.81	94.44	96.32
3559	95.54	94.9	94.87	93.51	93.72	94.39	96.23
3558	95.46	94.81	94.78	93.42	93.63	94.34	96.13
3557	95.37	94.72	94.69	93.32	93.53	94.29	96.03
3556	95.29	94.63	94.59	93.22	93.44	94.24	95.94
3555	95.2	94.54	94.5	93.12	93.35	94.2	95.84
3554	95.12	94.45	94.4	93.02	93.25	94.15	95.75
3553	95.02	94.35	94.3	92.92	93.15	94.11	95.64
3552	94.93	94.25	94.2	92.82	93.04	94.07	95.54
3551	94.84	94.15	94.11	92.72	92.94	94.03	95.45
3550	94.74	94.06	94.02	92.63	92.85	93.98	95.36
3549	94.65	93.97	93.93	92.53	92.76	93.94	95.27
3548	94.55	93.88	93.83	92.43	92.65	93.9	95.17
3547	94.44	93.78	93.71	92.31	92.54	93.86	95.05
3546	94.33	93.67	93.59	92.19	92.42	93.82	94.94
3545	94.23	93.56	93.48	92.07	92.3	93.79	94.82
3544	94.13	93.45	93.38	91.96	92.19	93.76	94.72
3543	94.03	93.34	93.28	91.85	92.09	93.73	94.62
3542	93.94	93.23	93.18	91.75	91.98	93.7	94.52
3541	93.83	93.13	93.07	91.64	91.88	93.67	94.42
3540	93.72	93.02	92.96	91.53	91.76	93.64	94.31
3539	93.61	92.91	92.85	91.42	91.65	93.61	94.19
3538	93.49	92.8	92.73	91.31	91.53	93.58	94.07
3537	93.37	92.7	92.61	91.19	91.41	93.55	93.95
3536	93.26	92.59	92.49	91.07	91.29	93.53	93.82
3535	93.16	92.48	92.38	90.95	91.19	93.51	93.7
3534	93.06	92.38	92.28	90.84	91.08	93.49	93.59
3533	92.96	92.27	92.17	90.72	90.97	93.47	93.47
3532	92.85	92.16	92.06	90.61	90.86	93.45	93.36
3531	92.73	92.04	91.94	90.49	90.74	93.43	93.24
3530	92.61	91.91	91.82	90.38	90.61	93.41	93.11
3529	92.48	91.78	91.69	90.25	90.48	93.39	92.98
3528	92.35	91.64	91.55	90.13	90.35	93.37	92.84
3527	92.22	91.51	91.42	90	90.22	93.35	92.7
3526	92.09	91.38	91.28	89.87	90.09	93.33	92.56
3525	91.96	91.25	91.15	89.73	89.96	93.31	92.43
3524	91.82	91.13	91.02	89.6	89.82	93.29	92.29
3523	91.69	91	90.89	89.47	89.69	93.27	92.16
3522	91.56	90.88	90.77	89.35	89.57	93.26	92.03
3521	91.43	90.75	90.64	89.22	89.44	93.25	91.9
3520	91.3	90.62	90.52	89.1	89.32	93.24	91.76
3519	91.17	90.49	90.39	88.97	89.19	93.24	91.63
3518	91.04	90.36	90.25	88.84	89.05	93.23	91.49
3517	90.89	90.22	90.12	88.7	88.92	93.21	91.34
3516	90.75	90.08	89.98	88.57	88.78	93.2	91.19
3515	90.61	89.94	89.83	88.43	88.64	93.18	91.04
3514	90.47	89.8	89.7	88.3	88.5	93.16	90.89
3513	90.34	89.67	89.56	88.17	88.37	93.15	90.74
3512	90.21	89.54	89.43	88.03	88.24	93.14	90.6
3511	90.07	89.4	89.29	87.9	88.11	93.14	90.46
3510	89.93	89.26	89.15	87.77	87.97	93.14	90.31
3509	89.78	89.12	89.01	87.63	87.83	93.13	90.16
3508	89.64	88.98	88.87	87.5	87.7	93.12	90.01
3507	89.5	88.84	88.73	87.36	87.56	93.1	89.85
3506	89.36	88.7	88.59	87.23	87.43	93.09	89.7
3505	89.21	88.56	88.45	87.09	87.29	93.09	89.54
3504	89.06	88.4	88.29	86.94	87.15	93.08	89.38
3503	88.9	88.25	88.14	86.79	87	93.07	89.22
3502	88.75	88.09	88	86.64	86.85	93.06	89.06
3501	88.61	87.95	87.86	86.5	86.71	93.06	88.91
3500	88.47	87.81	87.72	86.36	86.58	93.06	88.77
3499	88.32	87.68	87.58	86.23	86.44	93.06	88.62
3498	88.18	87.55	87.44	86.09	86.3	93.05	88.46
3497	88.02	87.4	87.29	85.96	86.16	93.04	88.31
3496	87.87	87.26	87.14	85.83	86.02	93.04	88.15
3495	87.72	87.11	87	85.69	85.89	93.03	88
3494	87.57	86.97	86.86	85.56	85.76	93.03	87.85
3493	87.43	86.84	86.73	85.43	85.63	93.04	87.7
3492	87.29	86.7	86.6	85.3	85.5	93.04	87.55
3491	87.15	86.56	86.46	85.17	85.37	93.04	87.4
3490	87	86.42	86.31	85.02	85.23	93.04	87.25
3489	86.85	86.27	86.17	84.88	85.08	93.03	87.09
3488	86.69	86.12	86.02	84.73	84.93	93.03	86.93
3487	86.54	85.97	85.87	84.59	84.78	93.02	86.77
3486	86.4	85.84	85.73	84.45	84.65	93.02	86.62
3485	86.26	85.71	85.6	84.33	84.52	93.02	86.47
3484	86.13	85.58	85.46	84.21	84.39	93.03	86.32
3483	85.98	85.44	85.32	84.08	84.25	93.03	86.17
3482	85.83	85.28	85.17	83.94	84.11	93.04	86.01
3481	85.68	85.13	85.02	83.8	83.96	93.04	85.85
3480	85.52	84.98	84.88	83.65	83.82	93.04	85.69
3479	85.38	84.84	84.74	83.52	83.68	93.05	85.54
3478	85.24	84.71	84.62	83.39	83.56	93.05	85.39
3477	85.1	84.58	84.49	83.26	83.43	93.06	85.25
3476	84.97	84.45	84.35	83.13	83.31	93.07	85.1
3475	84.82	84.31	84.21	82.99	83.18	93.08	84.96
3474	84.68	84.17	84.06	82.86	83.05	93.09	84.81
3473	84.54	84.03	83.92	82.72	82.91	93.09	84.65
3472	84.39	83.88	83.77	82.58	82.77	93.1	84.5
3471	84.24	83.74	83.63	82.45	82.63	93.11	84.34
3470	84.09	83.6	83.49	82.31	82.49	93.11	84.18
3469	83.95	83.46	83.35	82.18	82.35	93.12	84.03
3468	83.81	83.33	83.22	82.06	82.22	93.14	83.89
3467	83.68	83.2	83.09	81.94	82.09	93.16	83.75
3466	83.54	83.08	82.97	81.82	81.98	93.18	83.62
3465	83.41	82.96	82.85	81.69	81.86	93.2	83.49
3464	83.28	82.84	82.73	81.57	81.74	93.22	83.35
3463	83.15	82.71	82.61	81.45	81.62	93.24	83.21
3462	83.02	82.58	82.48	81.32	81.49	93.25	83.07
3461	82.89	82.45	82.34	81.2	81.36	93.27	82.92
3460	82.76	82.32	82.21	81.08	81.24	93.29	82.79
3459	82.64	82.2	82.09	80.96	81.12	93.31	82.66
3458	82.52	82.09	81.97	80.85	81.01	93.34	82.53
3457	82.4	81.98	81.86	80.74	80.9	93.36	82.41
3456	82.28	81.86	81.74	80.62	80.78	93.39	82.27
3455	82.15	81.73	81.62	80.5	80.65	93.41	82.14
3454	82.03	81.61	81.5	80.38	80.53	93.43	82
3453	81.9	81.48	81.38	80.26	80.41	93.45	81.87
3452	81.78	81.36	81.26	80.14	80.3	93.47	81.73
3451	81.66	81.25	81.14	80.03	80.18	93.49	81.61
3450	81.53	81.13	81.02	79.92	80.06	93.52	81.48
3449	81.41	81.01	80.9	79.8	79.94	93.55	81.35
3448	81.29	80.89	80.78	79.68	79.82	93.58	81.21
3447	81.16	80.77	80.66	79.57	79.7	93.61	81.08
3446	81.03	80.64	80.54	79.45	79.59	93.64	80.95
3445	80.92	80.53	80.42	79.34	79.48	93.67	80.83
3444	80.81	80.42	80.31	79.23	79.38	93.7	80.71
3443	80.7	80.31	80.2	79.12	79.27	93.72	80.59
3442	80.59	80.2	80.09	79.01	79.16	93.75	80.47
3441	80.47	80.08	79.97	78.9	79.04	93.78	80.34
3440	80.35	79.97	79.85	78.78	78.93	93.8	80.21
3439	80.23	79.85	79.73	78.67	78.81	93.83	80.09
3438	80.1	79.73	79.61	78.56	78.69	93.87	79.96
3437	79.97	79.61	79.5	78.44	78.58	93.9	79.83
3436	79.86	79.5	79.39	78.34	78.47	93.93	79.71
3435	79.75	79.41	79.29	78.24	78.37	93.97	79.59
3434	79.66	79.32	79.19	78.14	78.28	94	79.49
3433	79.57	79.22	79.1	78.05	78.19	94.04	79.39
3432	79.48	79.13	79	77.95	78.09	94.07	79.28
3431	79.38	79.03	78.9	77.86	78	94.1	79.18
3430	79.29	78.93	78.8	77.76	77.91	94.13	79.07
3429	79.2	78.83	78.71	77.67	77.81	94.17	78.97
3428	79.12	78.75	78.62	77.57	77.73	94.2	78.87
3427	79.04	78.66	78.54	77.48	77.64	94.23	78.77
3426	78.95	78.58	78.45	77.39	77.55	94.26	78.68
3425	78.87	78.5	78.37	77.31	77.46	94.3	78.58
3424	78.78	78.42	78.29	77.23	77.38	94.34	78.49
3423	78.7	78.33	78.2	77.15	77.28	94.38	78.4
3422	78.61	78.24	78.11	77.07	77.19	94.42	78.31
3421	78.53	78.15	78.01	76.98	77.1	94.45	78.22
3420	78.44	78.06	77.92	76.89	77.01	94.49	78.13
3419	78.34	77.98	77.84	76.8	76.93	94.52	78.04
3418	78.26	77.9	77.75	76.71	76.85	94.56	77.96
3417	78.17	77.82	77.67	76.62	76.77	94.6	77.87
3416	78.08	77.73	77.58	76.54	76.68	94.63	77.77
3415	77.99	77.64	77.5	76.45	76.59	94.66	77.67
3414	77.9	77.55	77.41	76.36	76.5	94.69	77.57
3413	77.82	77.47	77.32	76.28	76.41	94.72	77.47
3412	77.75	77.39	77.24	76.21	76.33	94.76	77.38
3411	77.68	77.33	77.17	76.14	76.26	94.8	77.3
3410	77.62	77.26	77.1	76.07	76.19	94.84	77.22
3409	77.56	77.2	77.03	76	76.12	94.88	77.15
3408	77.49	77.13	76.96	75.93	76.06	94.92	77.08
3407	77.43	77.07	76.9	75.87	76	94.96	77.01
3406	77.36	77.01	76.83	75.8	75.93	94.99	76.95
3405	77.28	76.93	76.76	75.73	75.86	95.03	76.87
3404	77.2	76.85	76.68	75.65	75.78	95.07	76.78
3403	77.12	76.77	76.6	75.56	75.7	95.1	76.69
3402	77.04	76.69	76.52	75.49	75.62	95.14	76.6
3401	76.97	76.62	76.46	75.42	75.55	95.17	76.53
3400	76.92	76.57	76.4	75.36	75.5	95.21	76.46
3399	76.88	76.52	76.35	75.32	75.45	95.24	76.42
3398	76.84	76.49	76.31	75.28	75.41	95.28	76.37
3397	76.8	76.45	76.26	75.23	75.37	95.32	76.32
3396	76.75	76.4	76.21	75.18	75.31	95.36	76.26
3395	76.69	76.34	76.15	75.12	75.25	95.39	76.19
3394	76.62	76.28	76.08	75.06	75.18	95.42	76.11
3393	76.56	76.21	76.02	75	75.12	95.45	76.04
3392	76.51	76.16	75.97	74.95	75.07	95.48	75.98
3391	76.47	76.12	75.93	74.91	75.02	95.52	75.93
3390	76.44	76.09	75.9	74.88	74.99	95.56	75.89
3389	76.42	76.07	75.87	74.85	74.97	95.6	75.85
3388	76.39	76.05	75.84	74.82	74.94	95.63	75.81
3387	76.36	76.02	75.81	74.78	74.9	95.67	75.77
3386	76.33	75.99	75.77	74.74	74.86	95.7	75.72
3385	76.29	75.95	75.73	74.69	74.82	95.74	75.68
3384	76.25	75.91	75.68	74.65	74.77	95.78	75.63
3383	76.21	75.87	75.64	74.6	74.73	95.81	75.57
3382	76.17	75.82	75.59	74.56	74.68	95.84	75.51
3381	76.13	75.78	75.55	74.52	74.64	95.87	75.46
3380	76.09	75.74	75.51	74.49	74.61	95.9	75.41
3379	76.05	75.7	75.48	74.45	74.57	95.94	75.36
3378	76.01	75.67	75.44	74.42	74.54	95.97	75.32
3377	75.98	75.64	75.41	74.38	74.51	96	75.29
3376	75.95	75.61	75.38	74.35	74.47	96.04	75.25
3375	75.92	75.59	75.35	74.33	74.45	96.07	75.22
3374	75.89	75.56	75.32	74.3	74.42	96.1	75.18
3373	75.86	75.53	75.28	74.27	74.38	96.13	75.13
3372	75.82	75.49	75.24	74.23	74.34	96.16	75.07
3371	75.78	75.45	75.2	74.2	74.3	96.19	75.01
3370	75.74	75.41	75.16	74.16	74.26	96.22	74.96
3369	75.71	75.38	75.13	74.14	74.23	96.25	74.92
3368	75.69	75.37	75.11	74.12	74.22	96.28	74.89
3367	75.68	75.36	75.11	74.11	74.21	96.31	74.87
3366	75.68	75.37	75.1	74.1	74.21	96.33	74.87
3365	75.67	75.37	75.1	74.1	74.22	96.36	74.86
3364	75.67	75.37	75.09	74.09	74.21	96.39	74.85
3363	75.66	75.36	75.08	74.08	74.2	96.42	74.83
3362	75.65	75.34	75.07	74.06	74.18	96.45	74.81
3361	75.64	75.33	75.06	74.05	74.17	96.48	74.79
3360	75.64	75.33	75.05	74.04	74.16	96.51	74.77
3359	75.64	75.33	75.05	74.04	74.16	96.53	74.77
3358	75.64	75.33	75.04	74.04	74.16	96.56	74.76
3357	75.64	75.32	75.04	74.04	74.16	96.58	74.75
3356	75.63	75.32	75.03	74.04	74.15	96.61	74.73
3355	75.62	75.31	75.02	74.03	74.15	96.64	74.71
3354	75.6	75.3	75.01	74.02	74.14	96.66	74.69
3353	75.58	75.28	75	74	74.12	96.68	74.66
3352	75.55	75.26	74.98	73.97	74.1	96.7	74.63
3351	75.54	75.25	74.97	73.96	74.09	96.72	74.61
3350	75.54	75.25	74.97	73.96	74.08	96.74	74.6
3349	75.56	75.27	74.99	73.98	74.09	96.76	74.6
3348	75.59	75.29	75	74	74.11	96.78	74.6
3347	75.61	75.3	75.02	74.02	74.12	96.8	74.61
3346	75.61	75.31	75.02	74.03	74.12	96.81	74.6
3345	75.61	75.31	75.02	74.02	74.12	96.83	74.59
3344	75.61	75.31	75.02	74.02	74.12	96.85	74.58
3343	75.61	75.32	75.02	74.02	74.12	96.87	74.58
3342	75.62	75.32	75.02	74.02	74.13	96.89	74.58
3341	75.63	75.33	75.03	74.03	74.14	96.91	74.57
3340	75.64	75.34	75.03	74.03	74.15	96.94	74.56
3339	75.65	75.35	75.04	74.04	74.16	96.96	74.55
3338	75.67	75.37	75.06	74.06	74.18	96.98	74.55
3337	75.69	75.4	75.09	74.08	74.2	96.99	74.57
3336	75.72	75.43	75.12	74.1	74.22	97.01	74.59
3335	75.75	75.46	75.15	74.13	74.25	97.02	74.62
3334	75.77	75.49	75.18	74.16	74.28	97.04	74.65
3333	75.8	75.53	75.21	74.19	74.31	97.05	74.67
3332	75.82	75.56	75.23	74.22	74.33	97.07	74.69
3331	75.85	75.58	75.24	74.25	74.35	97.08	74.71
3330	75.87	75.6	75.26	74.26	74.37	97.09	74.72
3329	75.89	75.61	75.27	74.28	74.38	97.1	74.73
3328	75.9	75.62	75.28	74.29	74.39	97.12	74.74
3327	75.91	75.63	75.3	74.3	74.4	97.13	74.74
3326	75.93	75.65	75.32	74.32	74.41	97.15	74.74
3325	75.96	75.68	75.36	74.35	74.44	97.16	74.75
3324	76	75.71	75.39	74.38	74.47	97.17	74.78
3323	76.05	75.75	75.43	74.42	74.51	97.18	74.81
3322	76.1	75.79	75.47	74.46	74.55	97.19	74.85
3321	76.14	75.83	75.51	74.49	74.59	97.2	74.89
3320	76.18	75.87	75.54	74.52	74.62	97.21	74.93
3319	76.22	75.92	75.58	74.55	74.66	97.22	74.97
3318	76.26	75.96	75.61	74.59	74.7	97.23	75
3317	76.29	76	75.65	74.63	74.73	97.24	75.03
3316	76.33	76.04	75.68	74.67	74.77	97.26	75.06
3315	76.37	76.08	75.72	74.71	74.81	97.27	75.09
3314	76.4	76.11	75.76	74.75	74.84	97.28	75.12
3313	76.43	76.14	75.79	74.77	74.87	97.29	75.15
3312	76.46	76.17	75.82	74.8	74.9	97.31	75.18
3311	76.49	76.19	75.85	74.82	74.92	97.32	75.2
3310	76.51	76.22	75.87	74.84	74.95	97.33	75.21
3309	76.53	76.25	75.89	74.87	74.97	97.35	75.23
3308	76.56	76.28	75.92	74.9	75	97.36	75.25
3307	76.6	76.32	75.96	74.94	75.03	97.37	75.28
3306	76.65	76.37	76	74.98	75.07	97.37	75.31
3305	76.71	76.43	76.06	75.03	75.13	97.38	75.36
3304	76.79	76.49	76.12	75.09	75.19	97.39	75.42
3303	76.86	76.57	76.19	75.15	75.25	97.39	75.49
3302	76.93	76.64	76.25	75.21	75.31	97.39	75.56
3301	76.99	76.7	76.32	75.27	75.36	97.39	75.62
3300	77.05	76.75	76.37	75.32	75.41	97.39	75.68
3299	77.09	76.8	76.41	75.36	75.45	97.4	75.73
3298	77.14	76.84	76.45	75.4	75.48	97.41	75.77
3297	77.18	76.89	76.49	75.44	75.52	97.42	75.81
3296	77.23	76.93	76.53	75.48	75.57	97.43	75.86
3295	77.29	76.98	76.59	75.52	75.62	97.44	75.92
3294	77.35	77.03	76.64	75.57	75.67	97.44	75.97
3293	77.41	77.09	76.7	75.63	75.73	97.45	76.03
3292	77.48	77.16	76.77	75.69	75.79	97.46	76.09
3291	77.55	77.24	76.84	75.76	75.86	97.46	76.17
3290	77.63	77.32	76.9	75.83	75.92	97.46	76.24
3289	77.71	77.4	76.97	75.9	75.99	97.46	76.32
3288	77.78	77.47	77.04	75.96	76.05	97.46	76.39
3287	77.85	77.53	77.11	76.01	76.12	97.47	76.46
3286	77.92	77.6	77.18	76.07	76.18	97.47	76.52
3285	77.99	77.67	77.25	76.12	76.25	97.48	76.58
3284	78.06	77.74	77.32	76.18	76.31	97.49	76.65
3283	78.14	77.8	77.38	76.24	76.38	97.5	76.72
3282	78.21	77.87	77.45	76.31	76.44	97.51	76.79
3281	78.28	77.93	77.51	76.37	76.51	97.52	76.87
3280	78.34	77.99	77.58	76.44	76.57	97.52	76.94
3279	78.41	78.05	77.64	76.5	76.63	97.53	77.01
3278	78.48	78.12	77.7	76.57	76.69	97.53	77.07
3277	78.54	78.18	77.77	76.63	76.74	97.54	77.13
3276	78.61	78.25	77.83	76.7	76.8	97.55	77.19
3275	78.67	78.31	77.89	76.76	76.86	97.55	77.25
3274	78.74	78.38	77.95	76.83	76.92	97.56	77.32
3273	78.81	78.45	78.01	76.88	76.98	97.57	77.39
3272	78.88	78.52	78.08	76.94	77.04	97.58	77.46
3271	78.96	78.6	78.15	77.01	77.11	97.59	77.55
3270	79.05	78.69	78.24	77.09	77.2	97.59	77.64
3269	79.15	78.78	78.34	77.18	77.3	97.6	77.74
3268	79.25	78.88	78.44	77.27	77.39	97.6	77.84
3267	79.34	78.97	78.53	77.35	77.48	97.61	77.94
3266	79.43	79.06	78.62	77.43	77.57	97.61	78.03
3265	79.52	79.15	78.71	77.51	77.64	97.62	78.12
3264	79.61	79.24	78.79	77.59	77.72	97.62	78.2
3263	79.7	79.32	78.87	77.67	77.8	97.63	78.29
3262	79.79	79.41	78.95	77.76	77.88	97.63	78.38
3261	79.88	79.49	79.03	77.84	77.96	97.64	78.47
3260	79.96	79.58	79.11	77.92	78.04	97.64	78.56
3259	80.05	79.66	79.19	78	78.12	97.65	78.65
3258	80.13	79.74	79.27	78.08	78.19	97.66	78.73
3257	80.22	79.82	79.35	78.16	78.27	97.67	78.81
3256	80.31	79.9	79.44	78.25	78.35	97.69	78.9
3255	80.4	79.99	79.54	78.33	78.45	97.7	79
3254	80.5	80.08	79.63	78.42	78.55	97.7	79.11
3253	80.59	80.18	79.73	78.5	78.65	97.71	79.22
3252	80.69	80.28	79.82	78.59	78.74	97.72	79.33
3251	80.78	80.37	79.91	78.68	78.83	97.73	79.43
3250	80.87	80.46	79.99	78.76	78.92	97.74	79.53
3249	80.96	80.54	80.07	78.85	78.99	97.75	79.61
3248	81.04	80.62	80.16	78.93	79.07	97.76	79.7
3247	81.14	80.71	80.24	79.02	79.16	97.76	79.79
3246	81.24	80.81	80.34	79.11	79.25	97.76	79.89
3245	81.34	80.92	80.44	79.21	79.35	97.77	80.01
3244	81.45	81.03	80.55	79.31	79.45	97.77	80.12
3243	81.56	81.14	80.66	79.42	79.56	97.77	80.23
3242	81.66	81.24	80.76	79.53	79.66	97.78	80.33
3241	81.77	81.34	80.87	79.63	79.75	97.78	80.44
3240	81.87	81.44	80.97	79.74	79.85	97.79	80.55
3239	81.97	81.53	81.07	79.84	79.95	97.8	80.66
3238	82.07	81.63	81.17	79.93	80.05	97.8	80.77
3237	82.16	81.72	81.26	80.02	80.15	97.81	80.86
3236	82.25	81.81	81.36	80.1	80.24	97.82	80.95
3235	82.34	81.91	81.45	80.19	80.34	97.83	81.04
3234	82.44	82.01	81.54	80.28	80.43	97.83	81.14
3233	82.55	82.11	81.65	80.38	80.53	97.84	81.25
3232	82.67	82.23	81.76	80.5	80.63	97.84	81.38
3231	82.8	82.35	81.87	80.61	80.75	97.85	81.51
3230	82.92	82.47	81.99	80.73	80.86	97.85	81.64
3229	83.03	82.58	82.1	80.84	80.98	97.86	81.76
3228	83.14	82.68	82.22	80.95	81.09	97.86	81.88
3227	83.24	82.79	82.33	81.05	81.2	97.87	81.99
3226	83.34	82.89	82.44	81.15	81.31	97.87	82.1
3225	83.45	83	82.54	81.26	81.41	97.87	82.21
3224	83.55	83.11	82.65	81.36	81.51	97.87	82.32
3223	83.65	83.21	82.75	81.47	81.61	97.86	82.43
3222	83.76	83.31	82.85	81.57	81.71	97.86	82.54
3221	83.87	83.42	82.95	81.67	81.81	97.87	82.65
3220	83.98	83.52	83.06	81.78	81.91	97.87	82.77
3219	84.09	83.62	83.17	81.88	82.02	97.88	82.88
3218	84.2	83.73	83.28	81.99	82.13	97.88	83.01
3217	84.31	83.84	83.39	82.1	82.25	97.89	83.13
3216	84.43	83.95	83.5	82.21	82.36	97.88	83.26
3215	84.54	84.06	83.61	82.32	82.47	97.88	83.38
3214	84.65	84.17	83.72	82.43	82.58	97.89	83.5
3213	84.77	84.28	83.83	82.54	82.7	97.89	83.62
3212	84.88	84.4	83.95	82.66	82.81	97.89	83.74
3211	84.99	84.51	84.07	82.77	82.92	97.9	83.87
3210	85.09	84.62	84.19	82.89	83.03	97.9	83.99
3209	85.19	84.73	84.3	82.99	83.14	97.9	84.11
3208	85.3	84.85	84.41	83.1	83.25	97.89	84.22
3207	85.41	84.96	84.52	83.22	83.36	97.89	84.34
3206	85.52	85.07	84.63	83.33	83.48	97.88	84.46
3205	85.63	85.18	84.74	83.44	83.59	97.88	84.58
3204	85.75	85.29	84.85	83.55	83.7	97.87	84.7
3203	85.85	85.4	84.96	83.66	83.81	97.86	84.82
3202	85.96	85.5	85.07	83.77	83.93	97.86	84.94
3201	86.08	85.61	85.19	83.89	84.04	97.85	85.06
3200	86.19	85.72	85.3	84.01	84.16	97.84	85.18
3199	86.3	85.83	85.42	84.13	84.28	97.83	85.3
3198	86.41	85.94	85.53	84.24	84.39	97.82	85.43
3197	86.52	86.05	85.64	84.35	84.5	97.8	85.56
3196	86.63	86.16	85.74	84.46	84.61	97.78	85.68
3195	86.73	86.26	85.85	84.56	84.72	97.76	85.81
3194	86.83	86.36	85.96	84.66	84.82	97.73	85.93
3193	86.92	86.47	86.07	84.77	84.92	97.71	86.04
3192	87.02	86.57	86.17	84.87	85.03	97.67	86.14
3191	87.13	86.67	86.28	84.98	85.13	97.64	86.24
3190	87.24	86.77	86.38	85.09	85.24	97.6	86.35
3189	87.35	86.88	86.48	85.2	85.34	97.56	86.46
3188	87.45	86.98	86.59	85.31	85.46	97.52	86.58
3187	87.56	87.08	86.7	85.43	85.57	97.48	86.7
3186	87.66	87.19	86.8	85.54	85.68	97.43	86.82
3185	87.77	87.29	86.91	85.65	85.78	97.37	86.95
3184	87.87	87.39	87.01	85.76	85.89	97.31	87.07
3183	87.97	87.49	87.11	85.86	85.99	97.24	87.19
3182	88.07	87.59	87.21	85.95	86.09	97.16	87.31
3181	88.16	87.68	87.31	86.05	86.2	97.08	87.43
3180	88.26	87.78	87.41	86.15	86.3	96.99	87.54
3179	88.35	87.88	87.51	86.24	86.4	96.89	87.65
3178	88.44	87.97	87.6	86.34	86.5	96.78	87.76
3177	88.53	88.06	87.7	86.43	86.59	96.66	87.87
3176	88.62	88.14	87.79	86.52	86.68	96.53	87.99
3175	88.71	88.23	87.89	86.62	86.77	96.39	88.1
3174	88.8	88.31	87.98	86.71	86.86	96.24	88.21
3173	88.88	88.39	88.07	86.79	86.95	96.09	88.32
3172	88.96	88.47	88.15	86.88	87.03	95.92	88.43
3171	89.04	88.55	88.24	86.97	87.12	95.75	88.54
3170	89.12	88.62	88.32	87.05	87.2	95.57	88.65
3169	89.19	88.7	88.39	87.13	87.28	95.38	88.75
3168	89.26	88.77	88.47	87.21	87.36	95.18	88.86
3167	89.34	88.85	88.55	87.29	87.44	94.97	88.97
3166	89.41	88.92	88.63	87.37	87.52	94.76	89.08
3165	89.48	88.99	88.71	87.45	87.61	94.55	89.19
3164	89.56	89.06	88.8	87.53	87.69	94.35	89.29
3163	89.63	89.13	88.88	87.61	87.77	94.13	89.4
3162	89.71	89.19	88.95	87.69	87.85	93.92	89.5
3161	89.78	89.26	89.03	87.77	87.93	93.72	89.61
3160	89.86	89.34	89.1	87.84	88.01	93.52	89.71
3159	89.93	89.41	89.18	87.92	88.09	93.33	89.81
3158	90	89.49	89.26	88	88.17	93.16	89.92
3157	90.07	89.56	89.33	88.08	88.26	93.02	90.02
3156	90.15	89.63	89.41	88.16	88.34	92.89	90.11
3155	90.22	89.7	89.49	88.25	88.43	92.79	90.2
3154	90.29	89.78	89.57	88.33	88.51	92.7	90.29
3153	90.37	89.86	89.65	88.42	88.6	92.63	90.39
3152	90.46	89.95	89.73	88.51	88.68	92.58	90.48
3151	90.54	90.04	89.82	88.61	88.78	92.56	90.59
3150	90.64	90.13	89.92	88.71	88.87	92.56	90.68
3149	90.73	90.22	90.01	88.8	88.97	92.59	90.78
3148	90.82	90.31	90.11	88.9	89.07	92.64	90.86
3147	90.91	90.41	90.2	88.99	89.17	92.72	90.95
3146	91	90.5	90.3	89.09	89.27	92.82	91.04
3145	91.1	90.6	90.4	89.19	89.37	92.95	91.13
3144	91.19	90.7	90.5	89.29	89.46	93.1	91.23
3143	91.28	90.8	90.6	89.39	89.56	93.26	91.32
3142	91.38	90.9	90.7	89.49	89.66	93.42	91.41
3141	91.47	90.99	90.79	89.59	89.75	93.59	91.5
3140	91.56	91.08	90.88	89.68	89.85	93.74	91.58
3139	91.65	91.17	90.98	89.78	89.94	93.88	91.67
3138	91.74	91.26	91.07	89.87	90.04	93.99	91.76
3137	91.83	91.35	91.16	89.96	90.13	94.08	91.85
3136	91.92	91.44	91.25	90.05	90.22	94.14	91.94
3135	91.99	91.52	91.33	90.13	90.3	94.18	92.02
3134	92.06	91.59	91.41	90.22	90.38	94.18	92.11
3133	92.13	91.66	91.48	90.3	90.45	94.16	92.19
3132	92.2	91.73	91.55	90.37	90.53	94.11	92.27
3131	92.27	91.79	91.62	90.44	90.59	94.04	92.35
3130	92.33	91.85	91.68	90.51	90.66	93.93	92.42
3129	92.39	91.91	91.74	90.57	90.73	93.8	92.49
3128	92.44	91.96	91.8	90.63	90.79	93.64	92.56
3127	92.49	92.02	91.86	90.69	90.85	93.46	92.63
3126	92.54	92.07	91.92	90.74	90.91	93.26	92.71
3125	92.58	92.11	91.97	90.8	90.96	93.05	92.78
3124	92.62	92.15	92.02	90.85	91.01	92.83	92.85
3123	92.66	92.19	92.06	90.9	91.06	92.6	92.93
3122	92.7	92.24	92.11	90.94	91.11	92.37	93
3121	92.74	92.28	92.15	90.99	91.16	92.13	93.08
3120	92.79	92.32	92.2	91.04	91.2	91.89	93.15
3119	92.83	92.36	92.24	91.09	91.25	91.65	93.23
3118	92.88	92.4	92.29	91.13	91.3	91.42	93.3
3117	92.92	92.44	92.34	91.19	91.35	91.2	93.37
3116	92.97	92.48	92.39	91.24	91.4	90.99	93.44
3115	93.01	92.52	92.44	91.3	91.46	90.8	93.51
3114	93.06	92.57	92.5	91.36	91.52	90.63	93.57
3113	93.11	92.62	92.55	91.42	91.58	90.47	93.63
3112	93.15	92.68	92.61	91.47	91.64	90.33	93.69
3111	93.2	92.74	92.67	91.54	91.7	90.22	93.75
3110	93.25	92.79	92.72	91.6	91.76	90.13	93.8
3109	93.31	92.85	92.78	91.66	91.83	90.06	93.86
3108	93.36	92.91	92.84	91.72	91.89	90.03	93.93
3107	93.43	92.97	92.9	91.78	91.95	90.02	93.99
3106	93.49	93.03	92.96	91.84	92.02	90.02	94.06
3105	93.55	93.09	93.02	91.9	92.08	90.05	94.11
3104	93.6	93.15	93.08	91.96	92.14	90.09	94.17
3103	93.66	93.21	93.14	92.02	92.2	90.15	94.21
3102	93.71	93.28	93.2	92.09	92.26	90.23	94.26
3101	93.77	93.34	93.26	92.15	92.32	90.33	94.32
3100	93.83	93.4	93.33	92.22	92.38	90.44	94.38
3099	93.89	93.46	93.39	92.29	92.44	90.55	94.44
3098	93.95	93.51	93.45	92.35	92.5	90.68	94.5
3097	94	93.56	93.5	92.42	92.56	90.81	94.55
3096	94.05	93.62	93.55	92.47	92.62	90.94	94.6
3095	94.1	93.67	93.61	92.53	92.68	91.08	94.65
3094	94.15	93.73	93.66	92.58	92.74	91.2	94.7
3093	94.19	93.78	93.71	92.63	92.79	91.33	94.74
3092	94.24	93.82	93.76	92.68	92.84	91.45	94.78
3091	94.29	93.87	93.81	92.73	92.89	91.58	94.83
3090	94.33	93.91	93.86	92.79	92.95	91.7	94.87
3089	94.38	93.96	93.92	92.85	93	91.83	94.93
3088	94.43	94.01	93.97	92.91	93.06	91.95	94.98
3087	94.48	94.06	94.02	92.96	93.11	92.07	95.03
3086	94.52	94.11	94.06	93.01	93.16	92.17	95.08
3085	94.57	94.16	94.11	93.06	93.21	92.28	95.12
3084	94.61	94.2	94.15	93.1	93.25	92.38	95.16
3083	94.65	94.24	94.2	93.15	93.3	92.48	95.21
3082	94.69	94.29	94.25	93.19	93.35	92.57	95.25
3081	94.73	94.33	94.29	93.24	93.4	92.67	95.29
3080	94.77	94.37	94.34	93.29	93.46	92.76	95.33
3079	94.81	94.41	94.39	93.34	93.5	92.85	95.36
3078	94.84	94.45	94.43	93.39	93.55	92.93	95.4
3077	94.88	94.5	94.47	93.44	93.59	93.01	95.43
3076	94.92	94.55	94.51	93.48	93.63	93.09	95.47
3075	94.97	94.6	94.56	93.53	93.68	93.17	95.51
3074	95.02	94.65	94.6	93.58	93.73	93.25	95.55
3073	95.07	94.7	94.65	93.63	93.77	93.33	95.59
3072	95.11	94.74	94.69	93.67	93.82	93.4	95.64
3071	95.15	94.79	94.74	93.72	93.86	93.47	95.68
3070	95.19	94.83	94.78	93.77	93.9	93.54	95.71
3069	95.22	94.87	94.82	93.81	93.95	93.61	95.74
3068	95.25	94.91	94.86	93.85	93.99	93.68	95.77
3067	95.28	94.95	94.9	93.89	94.04	93.75	95.79
3066	95.31	94.98	94.93	93.93	94.08	93.82	95.81
3065	95.34	95.01	94.97	93.97	94.12	93.88	95.84
3064	95.38	95.05	95	94.02	94.16	93.95	95.88
3063	95.42	95.08	95.04	94.06	94.2	94.01	95.92
3062	95.46	95.12	95.08	94.1	94.24	94.09	95.96
3061	95.5	95.17	95.12	94.14	94.28	94.16	95.99
3060	95.53	95.2	95.16	94.17	94.32	94.22	96.02
3059	95.56	95.24	95.19	94.21	94.36	94.29	96.05
3058	95.59	95.27	95.23	94.25	94.4	94.35	96.08
3057	95.62	95.3	95.27	94.3	94.43	94.42	96.1
3056	95.66	95.33	95.3	94.34	94.47	94.48	96.13
3055	95.7	95.37	95.34	94.38	94.51	94.55	96.15
3054	95.73	95.4	95.37	94.42	94.54	94.61	96.17
3053	95.77	95.43	95.41	94.45	94.57	94.67	96.2
3052	95.8	95.46	95.44	94.48	94.61	94.73	96.23
3051	95.82	95.49	95.47	94.51	94.64	94.79	96.26
3050	95.85	95.52	95.49	94.54	94.67	94.84	96.28
3049	95.87	95.55	95.52	94.58	94.7	94.89	96.31
3048	95.9	95.57	95.55	94.62	94.74	94.94	96.33
3047	95.92	95.6	95.57	94.65	94.77	95	96.35
3046	95.95	95.63	95.6	94.69	94.8	95.05	96.37
3045	95.98	95.65	95.62	94.71	94.83	95.1	96.39
3044	96	95.68	95.64	94.74	94.86	95.14	96.41
3043	96.02	95.7	95.67	94.76	94.88	95.18	96.43
3042	96.03	95.72	95.69	94.78	94.91	95.23	96.44
3041	96.05	95.74	95.71	94.81	94.93	95.27	96.46
3040	96.07	95.76	95.74	94.84	94.96	95.32	96.48
3039	96.09	95.78	95.77	94.86	94.98	95.37	96.5
3038	96.12	95.8	95.79	94.88	95	95.42	96.51
3037	96.13	95.82	95.81	94.9	95.03	95.47	96.53
3036	96.15	95.84	95.82	94.93	95.05	95.51	96.54
3035	96.16	95.86	95.84	94.95	95.08	95.56	96.55
3034	96.17	95.88	95.86	94.97	95.1	95.61	96.56
3033	96.19	95.91	95.88	94.99	95.12	95.66	96.58
3032	96.21	95.93	95.89	95.01	95.14	95.71	96.59
3031	96.22	95.94	95.91	95.04	95.16	95.76	96.61
3030	96.24	95.96	95.93	95.07	95.18	95.81	96.63
3029	96.25	95.98	95.94	95.09	95.19	95.87	96.64
3028	96.26	96	95.96	95.11	95.21	95.92	96.66
3027	96.28	96.01	95.97	95.12	95.23	95.97	96.67
3026	96.3	96.02	95.99	95.14	95.25	96.01	96.68
3025	96.31	96.02	96	95.15	95.26	96.06	96.69
3024	96.32	96.03	96.01	95.16	95.28	96.1	96.69
3023	96.33	96.04	96.02	95.18	95.3	96.15	96.7
3022	96.33	96.05	96.03	95.19	95.31	96.19	96.71
3021	96.33	96.06	96.05	95.21	95.33	96.23	96.71
3020	96.34	96.07	96.06	95.22	95.34	96.27	96.72
3019	96.34	96.08	96.06	95.24	95.35	96.3	96.73
3018	96.34	96.09	96.07	95.25	95.36	96.33	96.73
3017	96.34	96.09	96.07	95.26	95.36	96.35	96.74
3016	96.34	96.09	96.07	95.27	95.37	96.37	96.73
3015	96.34	96.09	96.08	95.27	95.38	96.39	96.73
3014	96.34	96.08	96.07	95.27	95.38	96.41	96.72
3013	96.34	96.07	96.07	95.27	95.38	96.42	96.71
3012	96.33	96.06	96.06	95.27	95.37	96.42	96.7
3011	96.32	96.05	96.05	95.27	95.36	96.42	96.7
3010	96.31	96.04	96.04	95.26	95.36	96.41	96.69
3009	96.3	96.04	96.03	95.25	95.35	96.4	96.67
3008	96.28	96.03	96.01	95.24	95.34	96.38	96.66
3007	96.26	96.01	96	95.23	95.32	96.36	96.64
3006	96.24	95.99	95.98	95.22	95.31	96.33	96.63
3005	96.23	95.97	95.96	95.2	95.3	96.29	96.62
3004	96.21	95.95	95.94	95.18	95.28	96.25	96.6
3003	96.18	95.92	95.91	95.16	95.26	96.2	96.58
3002	96.15	95.89	95.88	95.14	95.24	96.14	96.55
3001	96.12	95.86	95.86	95.11	95.21	96.07	96.52
3000	96.08	95.82	95.83	95.09	95.18	96	96.48
2999	96.04	95.78	95.79	95.05	95.15	95.92	96.45
2998	95.99	95.74	95.75	95.02	95.11	95.84	96.42
2997	95.94	95.69	95.7	94.97	95.07	95.75	96.37
2996	95.89	95.63	95.65	94.92	95.02	95.65	96.32
2995	95.83	95.57	95.58	94.86	94.96	95.54	96.26
2994	95.76	95.5	95.51	94.8	94.9	95.43	96.2
2993	95.68	95.43	95.44	94.74	94.83	95.32	96.13
2992	95.6	95.34	95.35	94.66	94.75	95.19	96.04
2991	95.5	95.25	95.25	94.58	94.67	95.07	95.95
2990	95.4	95.15	95.15	94.49	94.57	94.95	95.85
2989	95.28	95.04	95.04	94.38	94.47	94.82	95.74
2988	95.16	94.93	94.92	94.28	94.36	94.7	95.62
2987	95.04	94.8	94.8	94.16	94.24	94.58	95.49
2986	94.9	94.66	94.67	94.03	94.11	94.46	95.35
2985	94.74	94.51	94.52	93.88	93.97	94.34	95.19
2984	94.58	94.35	94.36	93.72	93.81	94.22	95.02
2983	94.4	94.16	94.17	93.55	93.64	94.1	94.83
2982	94.21	93.97	93.98	93.37	93.45	93.98	94.63
2981	94.01	93.77	93.78	93.17	93.25	93.86	94.42
2980	93.81	93.55	93.56	92.96	93.04	93.73	94.19
2979	93.59	93.33	93.34	92.73	92.81	93.59	93.95
2978	93.34	93.08	93.09	92.49	92.57	93.44	93.69
2977	93.07	92.81	92.83	92.24	92.31	93.27	93.41
2976	92.78	92.53	92.55	91.96	92.03	93.06	93.12
2975	92.46	92.22	92.24	91.66	91.73	92.82	92.8
2974	92.13	91.9	91.91	91.35	91.41	92.55	92.47
2973	91.79	91.56	91.57	91.01	91.07	92.22	92.12
2972	91.43	91.21	91.21	90.66	90.72	91.85	91.76
2971	91.06	90.84	90.83	90.29	90.35	91.43	91.39
2970	90.67	90.45	90.44	89.9	89.97	90.96	91
2969	90.27	90.05	90.04	89.51	89.58	90.44	90.6
2968	89.85	89.63	89.62	89.11	89.17	89.88	90.18
2967	89.42	89.21	89.2	88.7	88.75	89.29	89.76
2966	88.98	88.78	88.78	88.28	88.33	88.67	89.33
2965	88.54	88.34	88.35	87.85	87.9	88.05	88.89
2964	88.1	87.9	87.92	87.42	87.46	87.44	88.45
2963	87.65	87.45	87.48	86.99	87.03	86.86	88
2962	87.19	87.01	87.04	86.55	86.59	86.3	87.55
2961	86.74	86.56	86.6	86.12	86.16	85.78	87.09
2960	86.28	86.12	86.16	85.69	85.73	85.32	86.64
2959	85.84	85.69	85.72	85.27	85.31	84.92	86.19
2958	85.4	85.27	85.31	84.86	84.91	84.59	85.75
2957	84.98	84.85	84.9	84.46	84.51	84.36	85.33
2956	84.58	84.46	84.51	84.08	84.13	84.21	84.92
2955	84.19	84.07	84.13	83.72	83.76	84.16	84.51
2954	83.83	83.71	83.77	83.37	83.41	84.19	84.12
2953	83.48	83.37	83.43	83.05	83.08	84.29	83.75
2952	83.15	83.06	83.11	82.76	82.77	84.43	83.39
2951	82.84	82.77	82.81	82.48	82.49	84.58	83.06
2950	82.55	82.49	82.54	82.22	82.22	84.72	82.75
2949	82.28	82.24	82.28	81.97	81.98	84.82	82.46
2948	82.03	82	82.05	81.74	81.75	84.86	82.19
2947	81.79	81.77	81.82	81.52	81.54	84.84	81.95
2946	81.58	81.57	81.62	81.32	81.34	84.75	81.73
2945	81.38	81.37	81.43	81.13	81.15	84.61	81.53
2944	81.2	81.19	81.25	80.96	80.98	84.41	81.35
2943	81.02	81.02	81.09	80.8	80.82	84.15	81.18
2942	80.86	80.86	80.93	80.65	80.67	83.84	81.03
2941	80.71	80.7	80.78	80.51	80.52	83.48	80.88
2940	80.56	80.55	80.63	80.37	80.37	83.08	80.74
2939	80.41	80.4	80.49	80.23	80.24	82.63	80.62
2938	80.27	80.26	80.35	80.09	80.1	82.14	80.51
2937	80.13	80.12	80.22	79.97	79.98	81.62	80.41
2936	80.01	80	80.1	79.85	79.86	81.08	80.32
2935	79.89	79.88	79.99	79.73	79.75	80.52	80.24
2934	79.79	79.78	79.89	79.63	79.64	79.97	80.16
2933	79.69	79.68	79.8	79.54	79.55	79.43	80.09
2932	79.6	79.59	79.71	79.45	79.46	78.91	80.01
2931	79.52	79.5	79.63	79.38	79.38	78.44	79.95
2930	79.45	79.43	79.56	79.32	79.31	78.02	79.89
2929	79.39	79.36	79.5	79.26	79.26	77.67	79.83
2928	79.34	79.31	79.45	79.21	79.21	77.4	79.78
2927	79.3	79.27	79.42	79.18	79.18	77.22	79.75
2926	79.27	79.25	79.4	79.17	79.17	77.14	79.73
2925	79.26	79.25	79.4	79.17	79.17	77.17	79.71
2924	79.26	79.26	79.41	79.19	79.19	77.3	79.71
2923	79.29	79.29	79.45	79.23	79.23	77.55	79.72
2922	79.34	79.34	79.5	79.28	79.28	77.9	79.75
2921	79.4	79.41	79.57	79.35	79.35	78.35	79.79
2920	79.49	79.5	79.66	79.44	79.44	78.89	79.84
2919	79.58	79.61	79.76	79.55	79.55	79.51	79.91
2918	79.69	79.73	79.87	79.66	79.66	80.17	79.98
2917	79.8	79.85	80	79.78	79.77	80.87	80.07
2916	79.92	79.98	80.12	79.9	79.89	81.58	80.15
2915	80.05	80.12	80.25	80.02	80.02	82.28	80.24
2914	80.18	80.26	80.38	80.14	80.14	82.96	80.34
2913	80.31	80.4	80.5	80.26	80.26	83.6	80.43
2912	80.44	80.52	80.62	80.37	80.37	84.21	80.53
2911	80.55	80.64	80.73	80.48	80.47	84.77	80.62
2910	80.66	80.74	80.83	80.57	80.57	85.29	80.7
2909	80.75	80.83	80.92	80.64	80.65	85.76	80.77
2908	80.83	80.91	80.99	80.71	80.72	86.19	80.83
2907	80.89	80.97	81.04	80.76	80.77	86.57	80.86
2906	80.92	81.02	81.07	80.79	80.8	86.92	80.88
2905	80.94	81.03	81.08	80.8	80.8	87.24	80.87
2904	80.93	81.03	81.06	80.79	80.79	87.54	80.83
2903	80.9	81	81.03	80.76	80.75	87.81	80.78
2902	80.85	80.95	80.98	80.71	80.69	88.06	80.7
2901	80.78	80.89	80.91	80.63	80.62	88.28	80.6
2900	80.68	80.8	80.82	80.53	80.53	88.48	80.48
2899	80.57	80.68	80.7	80.41	80.42	88.66	80.34
2898	80.44	80.55	80.57	80.28	80.29	88.82	80.17
2897	80.29	80.4	80.42	80.14	80.14	88.97	79.99
2896	80.13	80.24	80.26	79.98	79.98	89.11	79.79
2895	79.95	80.06	80.08	79.81	79.81	89.24	79.58
2894	79.75	79.87	79.89	79.63	79.62	89.36	79.35
2893	79.54	79.68	79.69	79.44	79.42	89.48	79.12
2892	79.33	79.48	79.49	79.25	79.23	89.6	78.88
2891	79.12	79.27	79.29	79.05	79.03	89.73	78.63
2890	78.9	79.07	79.08	78.85	78.83	89.87	78.37
2889	78.67	78.86	78.86	78.65	78.62	90.01	78.11
2888	78.44	78.65	78.65	78.44	78.41	90.16	77.84
2887	78.22	78.43	78.43	78.23	78.2	90.32	77.58
2886	77.99	78.22	78.21	78.02	77.99	90.48	77.33
2885	77.77	78	78	77.82	77.78	90.65	77.07
2884	77.55	77.79	77.78	77.62	77.57	90.81	76.82
2883	77.33	77.58	77.57	77.41	77.37	90.94	76.57
2882	77.11	77.37	77.36	77.21	77.17	91.04	76.32
2881	76.9	77.16	77.15	77.02	76.97	91.09	76.08
2880	76.69	76.96	76.95	76.83	76.77	91.07	75.86
2879	76.49	76.77	76.76	76.65	76.59	90.98	75.65
2878	76.29	76.59	76.58	76.47	76.42	90.82	75.46
2877	76.11	76.41	76.41	76.31	76.25	90.6	75.28
2876	75.94	76.25	76.26	76.16	76.11	90.33	75.12
2875	75.79	76.1	76.12	76.03	75.98	90.06	74.98
2874	75.67	75.98	76	75.93	75.87	89.83	74.86
2873	75.57	75.89	75.91	75.85	75.79	89.65	74.77
2872	75.5	75.82	75.85	75.79	75.74	89.55	74.7
2871	75.47	75.79	75.82	75.77	75.71	89.5	74.66
2870	75.46	75.79	75.81	75.78	75.7	89.49	74.65
2869	75.47	75.81	75.83	75.81	75.73	89.46	74.66
2868	75.5	75.86	75.88	75.86	75.78	89.38	74.71
2867	75.56	75.92	75.95	75.94	75.86	89.21	74.78
2866	75.64	76	76.04	76.02	75.96	88.95	74.88
2865	75.75	76.1	76.14	76.13	76.07	88.58	75.01
2864	75.88	76.22	76.27	76.25	76.2	88.12	75.18
2863	76.02	76.35	76.42	76.4	76.35	87.59	75.38
2862	76.19	76.51	76.59	76.56	76.51	87.01	75.6
2861	76.37	76.69	76.78	76.75	76.69	86.43	75.86
2860	76.59	76.9	77	76.96	76.9	85.88	76.14
2859	76.83	77.13	77.24	77.19	77.14	85.4	76.44
2858	77.1	77.39	77.51	77.45	77.41	85.04	76.77
2857	77.39	77.68	77.81	77.73	77.7	84.81	77.12
2856	77.7	77.99	78.13	78.04	78.01	84.73	77.49
2855	78.05	78.34	78.48	78.38	78.35	84.8	77.88
2854	78.43	78.72	78.86	78.74	78.72	85.03	78.29
2853	78.84	79.13	79.26	79.13	79.12	85.4	78.71
2852	79.28	79.56	79.69	79.54	79.53	85.91	79.15
2851	79.73	80.01	80.13	79.96	79.96	86.53	79.6
2850	80.19	80.46	80.58	80.4	80.4	87.24	80.05
2849	80.66	80.92	81.03	80.85	80.85	88.02	80.51
2848	81.14	81.39	81.49	81.31	81.3	88.85	80.98
2847	81.62	81.86	81.96	81.77	81.76	89.69	81.45
2846	82.11	82.33	82.43	82.23	82.22	90.51	81.92
2845	82.61	82.82	82.9	82.69	82.67	91.31	82.39
2844	83.1	83.3	83.37	83.14	83.13	92.05	82.85
2843	83.59	83.79	83.84	83.59	83.59	92.73	83.32
2842	84.08	84.27	84.32	84.04	84.03	93.34	83.78
2841	84.55	84.74	84.78	84.47	84.47	93.89	84.24
2840	85.01	85.2	85.22	84.89	84.9	94.37	84.69
2839	85.46	85.63	85.65	85.3	85.31	94.78	85.13
2838	85.89	86.05	86.06	85.69	85.7	95.14	85.54
2837	86.3	86.44	86.46	86.07	86.08	95.46	85.95
2836	86.68	86.81	86.83	86.42	86.44	95.73	86.33
2835	87.05	87.17	87.18	86.76	86.78	95.97	86.71
2834	87.4	87.5	87.51	87.07	87.1	96.17	87.06
2833	87.72	87.82	87.83	87.37	87.4	96.35	87.39
2832	88.04	88.13	88.13	87.66	87.69	96.51	87.71
2831	88.33	88.41	88.41	87.93	87.96	96.65	88.01
2830	88.61	88.68	88.67	88.18	88.21	96.78	88.29
2829	88.87	88.93	88.91	88.42	88.45	96.89	88.56
2828	89.12	89.17	89.14	88.64	88.68	96.99	88.81
2827	89.35	89.4	89.37	88.86	88.9	97.09	89.05
2826	89.57	89.61	89.58	89.06	89.1	97.18	89.27
2825	89.78	89.81	89.78	89.24	89.29	97.27	89.48
2824	89.97	90	89.96	89.42	89.47	97.35	89.68
2823	90.15	90.19	90.14	89.59	89.64	97.43	89.87
2822	90.33	90.36	90.31	89.76	89.8	97.51	90.06
2821	90.5	90.53	90.48	89.91	89.96	97.58	90.24
2820	90.66	90.69	90.63	90.06	90.11	97.65	90.4
2819	90.82	90.84	90.78	90.2	90.25	97.72	90.56
2818	90.96	90.97	90.92	90.33	90.39	97.78	90.7
2817	91.1	91.1	91.05	90.45	90.51	97.84	90.83
2816	91.23	91.23	91.18	90.57	90.64	97.89	90.95
2815	91.36	91.35	91.3	90.69	90.75	97.94	91.08
2814	91.48	91.48	91.42	90.81	90.87	97.99	91.2
2813	91.59	91.6	91.53	90.92	90.98	98.03	91.32
2812	91.7	91.71	91.65	91.03	91.08	98.08	91.44
2811	91.82	91.82	91.75	91.13	91.19	98.12	91.56
2810	91.92	91.91	91.85	91.22	91.28	98.16	91.67
2809	92.02	92.01	91.95	91.31	91.37	98.2	91.77
2808	92.12	92.1	92.04	91.4	91.46	98.23	91.86
2807	92.21	92.19	92.13	91.49	91.55	98.27	91.96
2806	92.3	92.29	92.22	91.57	91.64	98.3	92.05
2805	92.39	92.38	92.31	91.66	91.73	98.33	92.14
2804	92.48	92.47	92.4	91.74	91.81	98.36	92.23
2803	92.56	92.55	92.49	91.82	91.9	98.39	92.32
2802	92.65	92.63	92.57	91.9	91.98	98.42	92.42
2801	92.74	92.71	92.65	91.98	92.06	98.45	92.51
2800	92.82	92.79	92.73	92.06	92.14	98.48	92.6
2799	92.91	92.87	92.81	92.14	92.22	98.51	92.69
2798	92.99	92.96	92.89	92.21	92.3	98.53	92.77
2797	93.07	93.03	92.96	92.29	92.37	98.56	92.85
2796	93.14	93.11	93.03	92.35	92.44	98.58	92.92
2795	93.21	93.18	93.1	92.42	92.51	98.6	92.99
2794	93.27	93.25	93.17	92.49	92.57	98.61	93.07
2793	93.34	93.31	93.24	92.56	92.63	98.63	93.15
2792	93.42	93.38	93.32	92.64	92.7	98.64	93.23
2791	93.5	93.46	93.4	92.71	92.77	98.66	93.32
2790	93.58	93.53	93.47	92.78	92.85	98.67	93.41
2789	93.65	93.6	93.55	92.85	92.92	98.69	93.5
2788	93.73	93.67	93.62	92.92	92.99	98.71	93.58
2787	93.8	93.74	93.69	92.99	93.06	98.72	93.65
2786	93.87	93.82	93.76	93.05	93.13	98.74	93.72
2785	93.94	93.89	93.82	93.12	93.2	98.75	93.78
2784	94.02	93.96	93.89	93.19	93.27	98.77	93.85
2783	94.09	94.03	93.96	93.26	93.33	98.78	93.93
2782	94.16	94.1	94.03	93.33	93.4	98.79	94.01
2781	94.24	94.17	94.1	93.39	93.46	98.8	94.09
2780	94.3	94.24	94.17	93.46	93.53	98.8	94.17
2779	94.37	94.31	94.24	93.53	93.59	98.81	94.25
2778	94.44	94.38	94.31	93.59	93.66	98.82	94.32
2777	94.51	94.44	94.38	93.66	93.73	98.83	94.4
2776	94.57	94.51	94.44	93.73	93.8	98.84	94.47
2775	94.64	94.57	94.51	93.79	93.86	98.85	94.54
2774	94.71	94.63	94.57	93.85	93.92	98.86	94.61
2773	94.77	94.68	94.62	93.9	93.97	98.86	94.68
2772	94.83	94.74	94.68	93.95	94.03	98.86	94.74
2771	94.89	94.79	94.74	94.01	94.09	98.86	94.81
2770	94.94	94.85	94.79	94.06	94.14	98.86	94.87
2769	95	94.9	94.84	94.11	94.19	98.86	94.93
2768	95.05	94.95	94.89	94.16	94.23	98.85	94.98
2767	95.1	95.01	94.94	94.21	94.28	98.85	95.04
2766	95.15	95.06	94.99	94.26	94.32	98.85	95.1
2765	95.2	95.1	95.04	94.31	94.37	98.85	95.15
2764	95.24	95.15	95.08	94.35	94.42	98.85	95.2
2763	95.29	95.19	95.13	94.4	94.47	98.85	95.24
2762	95.33	95.23	95.18	94.44	94.51	98.85	95.29
2761	95.38	95.28	95.22	94.47	94.55	98.85	95.33
2760	95.42	95.32	95.26	94.5	94.59	98.85	95.37
2759	95.45	95.35	95.29	94.53	94.62	98.84	95.42
2758	95.49	95.39	95.33	94.57	94.66	98.84	95.46
2757	95.52	95.42	95.36	94.6	94.68	98.84	95.49
2756	95.55	95.44	95.38	94.63	94.71	98.84	95.52
2755	95.58	95.47	95.41	94.66	94.74	98.84	95.55
2754	95.6	95.49	95.44	94.69	94.76	98.84	95.58
2753	95.62	95.51	95.46	94.71	94.79	98.84	95.6
2752	95.65	95.54	95.48	94.73	94.81	98.84	95.63
2751	95.67	95.56	95.51	94.75	94.83	98.84	95.65
2750	95.69	95.58	95.52	94.78	94.85	98.84	95.67
2749	95.71	95.6	95.54	94.79	94.87	98.84	95.69
2748	95.73	95.62	95.56	94.81	94.89	98.84	95.71
2747	95.73	95.63	95.57	94.82	94.9	98.84	95.73
2746	95.74	95.64	95.58	94.83	94.91	98.84	95.74
2745	95.75	95.65	95.59	94.84	94.91	98.84	95.75
2744	95.76	95.66	95.6	94.85	94.92	98.84	95.76
2743	95.77	95.67	95.6	94.85	94.92	98.84	95.76
2742	95.78	95.68	95.6	94.85	94.93	98.84	95.77
2741	95.78	95.68	95.61	94.86	94.93	98.84	95.77
2740	95.79	95.68	95.61	94.86	94.93	98.84	95.77
2739	95.8	95.68	95.61	94.86	94.94	98.84	95.77
2738	95.8	95.68	95.62	94.87	94.94	98.84	95.78
2737	95.8	95.69	95.62	94.87	94.95	98.84	95.78
2736	95.79	95.69	95.62	94.87	94.95	98.84	95.78
2735	95.79	95.69	95.62	94.87	94.95	98.84	95.77
2734	95.79	95.69	95.62	94.87	94.95	98.84	95.77
2733	95.8	95.69	95.63	94.88	94.96	98.85	95.77
2732	95.81	95.7	95.63	94.89	94.96	98.86	95.78
2731	95.81	95.7	95.64	94.89	94.97	98.86	95.78
2730	95.81	95.7	95.65	94.9	94.97	98.87	95.79
2729	95.81	95.71	95.65	94.9	94.97	98.87	95.79
2728	95.82	95.72	95.66	94.9	94.98	98.88	95.79
2727	95.83	95.73	95.67	94.91	95	98.9	95.8
2726	95.84	95.74	95.68	94.92	95.01	98.91	95.82
2725	95.85	95.75	95.68	94.93	95.02	98.93	95.83
2724	95.86	95.77	95.69	94.94	95.03	98.95	95.85
2723	95.87	95.78	95.7	94.95	95.04	98.96	95.86
2722	95.88	95.79	95.71	94.96	95.05	98.97	95.86
2721	95.88	95.8	95.72	94.98	95.05	98.98	95.87
2720	95.89	95.81	95.73	94.99	95.06	98.99	95.88
2719	95.91	95.82	95.74	95	95.07	99	95.89
2718	95.92	95.83	95.76	95.01	95.08	99.01	95.91
2717	95.94	95.84	95.77	95.02	95.1	99.02	95.93
2716	95.96	95.86	95.78	95.04	95.12	99.02	95.94
2715	95.97	95.87	95.8	95.05	95.14	99.03	95.96
2714	95.99	95.89	95.81	95.07	95.16	99.04	95.98
2713	96.01	95.91	95.83	95.1	95.18	99.04	96
2712	96.03	95.93	95.86	95.12	95.2	99.05	96.02
2711	96.05	95.95	95.88	95.14	95.22	99.06	96.04
2710	96.07	95.98	95.9	95.17	95.24	99.06	96.07
2709	96.09	96	95.93	95.19	95.26	99.07	96.09
2708	96.12	96.02	95.95	95.21	95.28	99.07	96.12
2707	96.14	96.04	95.97	95.23	95.3	99.08	96.15
2706	96.16	96.06	95.99	95.25	95.32	99.07	96.17
2705	96.18	96.08	96.01	95.27	95.34	99.07	96.18
2704	96.2	96.1	96.03	95.28	95.36	99.07	96.21
2703	96.22	96.12	96.06	95.3	95.38	99.07	96.23
2702	96.25	96.14	96.08	95.32	95.41	99.07	96.26
2701	96.28	96.18	96.11	95.35	95.43	99.07	96.3
2700	96.31	96.21	96.14	95.38	95.46	99.07	96.34
2699	96.34	96.24	96.17	95.41	95.49	99.07	96.37
2698	96.37	96.27	96.19	95.45	95.52	99.07	96.4
2697	96.4	96.29	96.22	95.47	95.55	99.07	96.43
2696	96.43	96.32	96.25	95.5	95.58	99.06	96.46
2695	96.46	96.35	96.28	95.53	95.61	99.06	96.49
2694	96.49	96.38	96.31	95.56	95.64	99.05	96.53
2693	96.53	96.42	96.34	95.59	95.67	99.05	96.56
2692	96.56	96.45	96.38	95.62	95.7	99.04	96.59
2691	96.6	96.48	96.41	95.66	95.74	99.04	96.63
2690	96.64	96.51	96.45	95.69	95.78	99.03	96.67
2689	96.67	96.55	96.49	95.73	95.82	99.03	96.72
2688	96.71	96.59	96.53	95.76	95.85	99.03	96.76
2687	96.75	96.63	96.56	95.8	95.89	99.02	96.81
2686	96.79	96.67	96.59	95.83	95.92	99.02	96.85
2685	96.83	96.71	96.63	95.87	95.96	99.01	96.89
2684	96.86	96.74	96.67	95.9	95.99	99.01	96.93
2683	96.9	96.78	96.7	95.94	96.03	99.02	96.97
2682	96.94	96.82	96.74	95.98	96.06	99.02	97
2681	96.98	96.85	96.77	96.01	96.1	99.02	97.04
2680	97.02	96.88	96.8	96.05	96.13	99.03	97.07
2679	97.05	96.91	96.83	96.08	96.15	99.03	97.1
2678	97.08	96.94	96.86	96.1	96.18	99.03	97.14
2677	97.11	96.97	96.89	96.13	96.21	99.03	97.17
2676	97.13	97	96.91	96.14	96.23	99.03	97.2
2675	97.16	97.02	96.94	96.16	96.25	99.04	97.22
2674	97.18	97.04	96.96	96.18	96.27	99.04	97.25
2673	97.2	97.06	96.98	96.2	96.28	99.04	97.27
2672	97.22	97.07	96.99	96.22	96.3	99.04	97.29
2671	97.24	97.09	97.01	96.24	96.32	99.05	97.31
2670	97.26	97.1	97.03	96.25	96.34	99.06	97.33
2669	97.27	97.12	97.04	96.27	96.36	99.06	97.35
2668	97.29	97.14	97.06	96.28	96.37	99.07	97.36
2667	97.3	97.15	97.08	96.29	96.39	99.08	97.37
2666	97.32	97.17	97.1	96.3	96.41	99.09	97.39
2665	97.34	97.18	97.11	96.32	96.42	99.1	97.4
2664	97.36	97.19	97.12	96.33	96.43	99.11	97.42
2663	97.37	97.21	97.14	96.35	96.45	99.12	97.44
2662	97.39	97.22	97.15	96.37	96.46	99.13	97.45
2661	97.4	97.24	97.16	96.39	96.48	99.14	97.47
2660	97.41	97.26	97.18	96.41	96.49	99.15	97.49
2659	97.42	97.28	97.19	96.43	96.51	99.16	97.51
2658	97.44	97.29	97.21	96.44	96.52	99.17	97.53
2657	97.45	97.31	97.23	96.46	96.53	99.18	97.54
2656	97.47	97.33	97.25	96.48	96.55	99.19	97.56
2655	97.49	97.34	97.27	96.49	96.57	99.2	97.57
2654	97.51	97.36	97.29	96.51	96.6	99.21	97.59
2653	97.53	97.38	97.3	96.53	96.62	99.22	97.61
2652	97.54	97.39	97.32	96.55	96.64	99.22	97.62
2651	97.55	97.41	97.33	96.56	96.65	99.23	97.64
2650	97.56	97.42	97.34	96.57	96.67	99.24	97.65
2649	97.58	97.44	97.36	96.59	96.68	99.24	97.67
2648	97.59	97.46	97.37	96.6	96.69	99.25	97.69
2647	97.61	97.48	97.39	96.62	96.71	99.27	97.71
2646	97.63	97.49	97.41	96.64	96.72	99.28	97.73
2645	97.64	97.5	97.42	96.66	96.74	99.28	97.75
2644	97.65	97.51	97.44	96.67	96.75	99.28	97.76
2643	97.66	97.52	97.45	96.68	96.77	99.29	97.78
2642	97.67	97.54	97.47	96.69	96.79	99.29	97.79
2641	97.69	97.56	97.49	96.71	96.81	99.3	97.8
2640	97.71	97.58	97.51	96.74	96.83	99.31	97.81
2639	97.74	97.6	97.52	96.76	96.85	99.32	97.83
2638	97.77	97.62	97.54	96.78	96.87	99.32	97.85
2637	97.79	97.63	97.55	96.8	96.88	99.33	97.87
2636	97.81	97.65	97.57	96.82	96.9	99.33	97.88
2635	97.82	97.66	97.59	96.83	96.92	99.33	97.9
2634	97.83	97.67	97.6	96.85	96.93	99.34	97.92
2633	97.85	97.69	97.62	96.86	96.95	99.34	97.93
2632	97.87	97.7	97.64	96.88	96.96	99.35	97.95
2631	97.88	97.72	97.66	96.9	96.98	99.35	97.96
2630	97.9	97.74	97.68	96.92	97	99.36	97.98
2629	97.92	97.76	97.7	96.94	97.01	99.37	98
2628	97.94	97.78	97.71	96.95	97.03	99.37	98.02
2627	97.96	97.8	97.73	96.97	97.04	99.37	98.04
2626	97.98	97.82	97.75	96.98	97.06	99.37	98.07
2625	98	97.85	97.76	97	97.08	99.37	98.09
2624	98.01	97.86	97.78	97.02	97.1	99.37	98.11
2623	98.01	97.87	97.79	97.04	97.11	99.37	98.12
2622	98.02	97.88	97.79	97.05	97.12	99.36	98.13
2621	98.03	97.88	97.8	97.06	97.13	99.36	98.13
2620	98.04	97.9	97.81	97.07	97.14	99.36	98.14
2619	98.06	97.92	97.83	97.09	97.16	99.36	98.15
2618	98.08	97.94	97.86	97.11	97.17	99.37	98.17
2617	98.09	97.97	97.88	97.13	97.19	99.37	98.19
2616	98.1	97.99	97.89	97.14	97.21	99.38	98.21
2615	98.11	98	97.91	97.14	97.22	99.38	98.24
2614	98.12	98.01	97.91	97.15	97.23	99.38	98.26
2613	98.13	98.01	97.92	97.16	97.24	99.37	98.27
2612	98.14	98.01	97.92	97.17	97.24	99.37	98.27
2611	98.15	98.01	97.93	97.18	97.25	99.37	98.28
2610	98.17	98.02	97.94	97.19	97.27	99.37	98.29
2609	98.19	98.03	97.95	97.2	97.28	99.37	98.3
2608	98.21	98.04	97.96	97.21	97.3	99.37	98.3
2607	98.22	98.05	97.96	97.21	97.3	99.37	98.3
2606	98.22	98.05	97.97	97.22	97.3	99.37	98.3
2605	98.23	98.05	97.97	97.22	97.3	99.36	98.3
2604	98.23	98.06	97.97	97.23	97.3	99.35	98.32
2603	98.24	98.06	97.98	97.24	97.31	99.35	98.33
2602	98.24	98.07	97.99	97.25	97.32	99.34	98.34
2601	98.25	98.09	98	97.26	97.34	99.34	98.35
2600	98.25	98.11	98.01	97.27	97.34	99.34	98.35
2599	98.25	98.12	98.01	97.27	97.34	99.34	98.35
2598	98.25	98.13	98.01	97.27	97.34	99.34	98.35
2597	98.24	98.12	98.01	97.27	97.33	99.33	98.34
2596	98.24	98.11	98	97.26	97.32	99.32	98.34
2595	98.24	98.1	98	97.25	97.32	99.32	98.35
2594	98.25	98.1	98.01	97.25	97.32	99.32	98.35
2593	98.26	98.1	98.01	97.26	97.33	99.32	98.36
2592	98.27	98.11	98.01	97.27	97.33	99.32	98.37
2591	98.27	98.11	98.01	97.27	97.34	99.33	98.37
2590	98.28	98.12	98.02	97.28	97.35	99.33	98.38
2589	98.29	98.12	98.03	97.28	97.36	99.33	98.39
2588	98.29	98.12	98.03	97.28	97.36	99.33	98.4
2587	98.29	98.12	98.03	97.28	97.35	99.33	98.4
2586	98.29	98.13	98.03	97.28	97.35	99.33	98.41
2585	98.28	98.13	98.03	97.28	97.35	99.33	98.41
2584	98.28	98.14	98.03	97.28	97.36	99.34	98.4
2583	98.28	98.14	98.04	97.29	97.36	99.34	98.4
2582	98.28	98.15	98.05	97.3	97.37	99.35	98.4
2581	98.29	98.15	98.06	97.32	97.38	99.36	98.4
2580	98.3	98.16	98.07	97.33	97.39	99.37	98.4
2579	98.31	98.17	98.07	97.33	97.4	99.37	98.4
2578	98.33	98.17	98.08	97.33	97.41	99.37	98.41
2577	98.34	98.18	98.08	97.33	97.41	99.37	98.42
2576	98.34	98.19	98.09	97.33	97.41	99.38	98.44
2575	98.35	98.2	98.09	97.34	97.42	99.38	98.45
2574	98.36	98.2	98.1	97.35	97.42	99.38	98.47
2573	98.37	98.21	98.11	97.36	97.43	99.39	98.48
2572	98.38	98.21	98.12	97.37	97.44	99.4	98.49
2571	98.39	98.22	98.13	97.37	97.45	99.4	98.49
2570	98.39	98.22	98.13	97.37	97.45	99.41	98.49
2569	98.39	98.23	98.13	97.38	97.45	99.41	98.49
2568	98.39	98.22	98.13	97.38	97.45	99.4	98.49
2567	98.39	98.22	98.13	97.38	97.45	99.4	98.5
2566	98.39	98.23	98.13	97.39	97.45	99.4	98.52
2565	98.39	98.23	98.14	97.4	97.46	99.39	98.52
2564	98.4	98.24	98.15	97.4	97.46	99.39	98.52
2563	98.41	98.25	98.16	97.4	97.46	99.4	98.51
2562	98.41	98.26	98.17	97.4	97.47	99.4	98.51
2561	98.41	98.26	98.17	97.4	97.47	99.41	98.51
2560	98.41	98.26	98.17	97.4	97.48	99.41	98.53
2559	98.41	98.27	98.17	97.4	97.48	99.4	98.54
2558	98.42	98.27	98.17	97.4	97.49	99.4	98.56
2557	98.43	98.28	98.17	97.4	97.49	99.4	98.56
2556	98.43	98.28	98.18	97.41	97.49	99.4	98.56
2555	98.44	98.28	98.18	97.41	97.49	99.4	98.56
2554	98.44	98.28	98.18	97.43	97.49	99.4	98.57
2553	98.44	98.28	98.19	97.44	97.49	99.41	98.57
2552	98.44	98.28	98.19	97.45	97.49	99.4	98.56
2551	98.44	98.28	98.18	97.45	97.48	99.4	98.55
2550	98.44	98.27	98.17	97.45	97.48	99.39	98.54
2549	98.44	98.28	98.17	97.44	97.48	99.39	98.54
2548	98.44	98.28	98.17	97.43	97.49	99.39	98.55
2547	98.44	98.29	98.18	97.43	97.5	99.4	98.56
2546	98.44	98.3	98.18	97.43	97.51	99.4	98.57
2545	98.44	98.29	98.18	97.42	97.51	99.4	98.58
2544	98.43	98.29	98.18	97.41	97.51	99.39	98.58
2543	98.43	98.28	98.19	97.41	97.52	99.39	98.59
2542	98.43	98.28	98.19	97.42	97.52	99.4	98.59
2541	98.44	98.28	98.19	97.43	97.52	99.4	98.59
2540	98.45	98.29	98.19	97.45	97.52	99.41	98.59
2539	98.46	98.29	98.18	97.45	97.52	99.41	98.59
2538	98.47	98.29	98.18	97.46	97.51	99.41	98.59
2537	98.46	98.29	98.18	97.46	97.5	99.41	98.58
2536	98.46	98.29	98.18	97.45	97.5	99.41	98.57
2535	98.45	98.29	98.18	97.45	97.49	99.4	98.56
2534	98.45	98.29	98.18	97.44	97.49	99.39	98.55
2533	98.44	98.29	98.18	97.44	97.49	99.39	98.55
2532	98.44	98.3	98.18	97.44	97.49	99.39	98.56
2531	98.44	98.31	98.18	97.44	97.5	99.39	98.56
2530	98.44	98.32	98.18	97.44	97.51	99.4	98.57
2529	98.45	98.33	98.18	97.44	97.51	99.4	98.58
2528	98.45	98.33	98.18	97.44	97.5	99.4	98.58
2527	98.45	98.32	98.19	97.44	97.5	99.39	98.58
2526	98.44	98.31	98.18	97.43	97.51	99.38	98.57
2525	98.43	98.3	98.18	97.42	97.51	99.37	98.56
2524	98.43	98.29	98.18	97.41	97.51	99.36	98.54
2523	98.44	98.28	98.17	97.4	97.5	99.36	98.54
2522	98.44	98.28	98.17	97.4	97.5	99.36	98.53
2521	98.44	98.28	98.17	97.4	97.49	99.35	98.53
2520	98.44	98.28	98.17	97.4	97.49	99.35	98.54
2519	98.44	98.28	98.17	97.41	97.5	99.36	98.54
2518	98.44	98.28	98.17	97.42	97.5	99.36	98.54
2517	98.44	98.27	98.18	97.42	97.51	99.36	98.54
2516	98.44	98.28	98.18	97.43	97.52	99.36	98.54
2515	98.45	98.29	98.19	97.43	97.52	99.36	98.55
2514	98.45	98.31	98.19	97.44	97.52	99.37	98.56
2513	98.45	98.31	98.2	97.44	97.52	99.37	98.57
2512	98.45	98.32	98.2	97.44	97.52	99.37	98.57
2511	98.45	98.31	98.2	97.43	97.51	99.36	98.57
2510	98.46	98.31	98.19	97.43	97.51	99.36	98.56
2509	98.46	98.32	98.19	97.43	97.51	99.37	98.56
2508	98.47	98.32	98.19	97.43	97.51	99.38	98.56
2507	98.46	98.32	98.19	97.44	97.52	99.38	98.57
2506	98.46	98.33	98.19	97.45	97.52	99.38	98.58
2505	98.45	98.33	98.2	97.45	97.52	99.37	98.59
2504	98.44	98.33	98.2	97.45	97.52	99.36	98.58
2503	98.44	98.34	98.2	97.44	97.52	99.35	98.57
2502	98.46	98.35	98.21	97.44	97.53	99.36	98.57
2501	98.48	98.35	98.22	97.46	97.54	99.38	98.57
2500	98.5	98.36	98.23	97.47	97.55	99.39	98.58
2499	98.51	98.37	98.24	97.48	97.57	99.39	98.59
2498	98.52	98.37	98.24	97.49	97.58	99.39	98.6
2497	98.53	98.37	98.24	97.49	97.58	99.39	98.61
2496	98.52	98.36	98.24	97.49	97.58	99.38	98.61
2495	98.51	98.35	98.25	97.49	97.57	99.38	98.62
2494	98.51	98.36	98.25	97.5	97.57	99.38	98.63
2493	98.51	98.37	98.25	97.5	97.57	99.38	98.63
2492	98.52	98.38	98.26	97.5	97.57	99.38	98.64
2491	98.53	98.39	98.26	97.5	97.57	99.38	98.65
2490	98.54	98.4	98.26	97.5	97.57	99.38	98.65
2489	98.55	98.4	98.26	97.5	97.58	99.38	98.66
2488	98.55	98.41	98.26	97.51	97.59	99.38	98.67
2487	98.55	98.4	98.27	97.52	97.59	99.38	98.67
2486	98.55	98.39	98.27	97.52	97.59	99.37	98.67
2485	98.54	98.38	98.26	97.52	97.58	99.35	98.66
2484	98.53	98.37	98.26	97.51	97.57	99.34	98.65
2483	98.53	98.37	98.26	97.51	97.57	99.33	98.64
2482	98.53	98.38	98.27	97.52	97.59	99.33	98.65
2481	98.55	98.4	98.28	97.53	97.6	99.33	98.66
2480	98.56	98.41	98.3	97.55	97.62	99.34	98.68
2479	98.58	98.42	98.31	97.56	97.63	99.33	98.69
2478	98.59	98.43	98.32	97.57	97.64	99.33	98.69
2477	98.59	98.44	98.32	97.57	97.64	99.33	98.69
2476	98.59	98.45	98.33	97.58	97.65	99.32	98.69
2475	98.59	98.45	98.33	97.58	97.66	99.32	98.7
2474	98.6	98.46	98.33	97.59	97.67	99.32	98.71
2473	98.61	98.46	98.33	97.6	97.68	99.33	98.72
2472	98.62	98.47	98.33	97.61	97.69	99.33	98.73
2471	98.63	98.47	98.34	97.61	97.7	99.34	98.73
2470	98.64	98.48	98.34	97.62	97.7	99.34	98.73
2469	98.64	98.49	98.35	97.62	97.69	99.33	98.73
2468	98.64	98.49	98.35	97.63	97.68	99.32	98.74
2467	98.64	98.49	98.35	97.63	97.67	99.32	98.74
2466	98.65	98.5	98.35	97.63	97.68	99.33	98.75
2465	98.66	98.5	98.35	97.63	97.69	99.34	98.75
2464	98.66	98.5	98.36	97.63	97.7	99.35	98.76
2463	98.67	98.51	98.37	97.64	97.71	99.36	98.76
2462	98.67	98.51	98.38	97.65	97.72	99.37	98.78
2461	98.67	98.52	98.38	97.66	97.73	99.38	98.79
2460	98.67	98.53	98.39	97.66	97.74	99.38	98.79
2459	98.68	98.54	98.4	97.66	97.75	99.39	98.8
2458	98.7	98.55	98.41	97.67	97.75	99.4	98.81
2457	98.73	98.56	98.43	97.68	97.76	99.41	98.81
2456	98.75	98.58	98.44	97.69	97.77	99.42	98.81
2455	98.77	98.59	98.45	97.7	97.78	99.43	98.81
2454	98.78	98.6	98.46	97.72	97.79	99.44	98.82
2453	98.78	98.61	98.47	97.73	97.8	99.45	98.84
2452	98.78	98.61	98.48	97.74	97.81	99.46	98.86
2451	98.78	98.61	98.48	97.74	97.81	99.47	98.87
2450	98.79	98.61	98.49	97.75	97.82	99.47	98.87
2449	98.8	98.62	98.49	97.76	97.82	99.48	98.87
2448	98.81	98.62	98.5	97.76	97.83	99.48	98.88
2447	98.82	98.63	98.52	97.77	97.83	99.48	98.9
2446	98.84	98.64	98.54	97.79	97.84	99.48	98.92
2445	98.85	98.66	98.55	97.81	97.85	99.48	98.94
2444	98.86	98.67	98.56	97.82	97.86	99.49	98.96
2443	98.87	98.69	98.57	97.83	97.87	99.49	98.97
2442	98.88	98.7	98.58	97.83	97.87	99.49	98.97
2441	98.88	98.71	98.58	97.83	97.88	99.49	98.98
2440	98.89	98.72	98.59	97.83	97.89	99.49	98.99
2439	98.9	98.73	98.6	97.83	97.9	99.49	99
2438	98.91	98.74	98.6	97.83	97.91	99.5	99.02
2437	98.92	98.75	98.61	97.83	97.93	99.51	99.03
2436	98.93	98.76	98.61	97.84	97.93	99.51	99.04
2435	98.94	98.76	98.62	97.85	97.94	99.5	99.04
2434	98.94	98.76	98.62	97.86	97.95	99.5	99.05
2433	98.94	98.76	98.63	97.87	97.95	99.49	99.05
2432	98.94	98.76	98.63	97.87	97.96	99.49	99.07
2431	98.96	98.78	98.64	97.88	97.97	99.49	99.08
2430	98.97	98.79	98.66	97.89	97.98	99.49	99.1
2429	98.98	98.8	98.66	97.9	97.98	99.49	99.11
2428	98.99	98.81	98.67	97.91	97.98	99.49	99.11
2427	98.99	98.81	98.67	97.91	97.98	99.48	99.11
2426	98.99	98.81	98.68	97.92	97.99	99.48	99.11
2425	98.99	98.82	98.68	97.92	98.01	99.47	99.11
2424	99	98.83	98.69	97.93	98.01	99.47	99.11
2423	99	98.84	98.7	97.94	98.02	99.47	99.1
2422	99.01	98.85	98.7	97.95	98.01	99.47	99.11
2421	99.01	98.86	98.7	97.97	98.02	99.47	99.11
2420	99.02	98.87	98.71	97.98	98.02	99.47	99.11
2419	99.03	98.88	98.72	97.99	98.03	99.47	99.12
2418	99.05	98.89	98.73	97.99	98.04	99.48	99.12
2417	99.05	98.9	98.74	97.99	98.05	99.49	99.13
2416	99.06	98.9	98.75	97.98	98.06	99.49	99.14
2415	99.07	98.9	98.75	97.98	98.06	99.5	99.15
2414	99.08	98.9	98.76	97.99	98.07	99.51	99.17
2413	99.09	98.91	98.77	98.01	98.07	99.53	99.19
2412	99.1	98.91	98.78	98.02	98.08	99.54	99.2
2411	99.1	98.92	98.78	98.02	98.08	99.54	99.22
2410	99.09	98.92	98.78	98.01	98.08	99.54	99.22
2409	99.1	98.91	98.78	98	98.08	99.53	99.22
2408	99.1	98.91	98.79	98	98.08	99.54	99.21
2407	99.11	98.92	98.79	98	98.09	99.54	99.21
2406	99.12	98.93	98.79	98	98.09	99.55	99.2
2405	99.12	98.94	98.79	98	98.08	99.55	99.21
2404	99.11	98.94	98.79	98	98.08	99.55	99.21
2403	99.11	98.95	98.79	98.01	98.08	99.55	99.22
2402	99.11	98.95	98.79	98.02	98.08	99.55	99.22
2401	99.11	98.94	98.8	98.03	98.09	99.55	99.23
2400	99.12	98.94	98.8	98.04	98.1	99.56	99.23
2399	99.13	98.95	98.81	98.05	98.11	99.57	99.23
2398	99.14	98.96	98.82	98.05	98.12	99.58	99.24
2397	99.15	98.97	98.83	98.05	98.12	99.58	99.25
2396	99.14	98.98	98.82	98.04	98.12	99.58	99.25
2395	99.14	98.98	98.82	98.04	98.12	99.59	99.25
2394	99.15	98.98	98.81	98.04	98.12	99.59	99.25
2393	99.15	98.98	98.81	98.05	98.13	99.59	99.25
2392	99.16	98.99	98.81	98.05	98.13	99.6	99.25
2391	99.17	98.99	98.81	98.05	98.13	99.6	99.24
2390	99.17	98.99	98.81	98.06	98.14	99.6	99.23
2389	99.17	98.98	98.81	98.06	98.14	99.6	99.23
2388	99.17	98.98	98.81	98.06	98.14	99.6	99.23
2387	99.16	98.97	98.82	98.05	98.14	99.6	99.23
2386	99.16	98.97	98.82	98.05	98.14	99.6	99.24
2385	99.15	98.97	98.82	98.05	98.14	99.6	99.24
2384	99.14	98.97	98.81	98.05	98.13	99.59	99.24
2383	99.14	98.97	98.81	98.06	98.12	99.59	99.23
2382	99.14	98.97	98.81	98.06	98.12	99.59	99.23
2381	99.13	98.97	98.82	98.05	98.12	99.59	99.22
2380	99.12	98.96	98.82	98.03	98.12	99.59	99.22
2379	99.12	98.96	98.81	98.02	98.12	99.59	99.22
2378	99.12	98.96	98.81	98.01	98.12	99.59	99.22
2377	99.12	98.96	98.8	98.01	98.12	99.59	99.22
2376	99.12	98.96	98.79	98.01	98.12	99.58	99.21
2375	99.12	98.97	98.79	98.01	98.13	99.58	99.2
2374	99.13	98.97	98.78	98.01	98.12	99.58	99.2
2373	99.13	98.97	98.78	98.02	98.12	99.59	99.21
2372	99.14	98.97	98.79	98.02	98.12	99.6	99.22
2371	99.14	98.97	98.8	98.03	98.12	99.6	99.22
2370	99.13	98.97	98.8	98.03	98.12	99.6	99.23
2369	99.13	98.97	98.79	98.03	98.13	99.59	99.23
2368	99.13	98.98	98.79	98.02	98.13	99.58	99.24
2367	99.13	98.99	98.79	98.01	98.13	99.58	99.25
2366	99.13	99	98.8	98.01	98.14	99.59	99.27
2365	99.12	99	98.8	98.01	98.13	99.59	99.28
2364	99.12	98.98	98.79	98.01	98.13	99.59	99.27
2363	99.11	98.96	98.77	98.01	98.12	99.57	99.24
2362	99.1	98.95	98.76	98	98.11	99.56	99.2
2361	99.1	98.93	98.75	97.99	98.11	99.54	99.18
2360	99.09	98.92	98.75	97.99	98.11	99.54	99.18
2359	99.09	98.91	98.76	98	98.11	99.54	99.19
2358	99.1	98.92	98.77	98	98.12	99.55	99.21
2357	99.1	98.93	98.77	98	98.13	99.56	99.22
2356	99.09	98.93	98.77	98	98.13	99.56	99.22
2355	99.09	98.94	98.76	97.99	98.13	99.56	99.21
2354	99.09	98.94	98.76	98	98.12	99.55	99.2
2353	99.1	98.94	98.76	97.99	98.1	99.54	99.2
2352	99.11	98.94	98.76	97.99	98.09	99.53	99.2
2351	99.11	98.95	98.76	97.98	98.08	99.53	99.2
2350	99.1	98.95	98.76	97.98	98.09	99.54	99.2
2349	99.09	98.95	98.75	97.99	98.09	99.55	99.21
2348	99.08	98.94	98.75	97.99	98.1	99.55	99.23
2347	99.08	98.93	98.75	97.99	98.1	99.54	99.25
2346	99.08	98.93	98.75	97.98	98.09	99.53	99.26
2345	99.09	98.92	98.75	97.98	98.09	99.52	99.24
2344	99.09	98.91	98.74	97.98	98.08	99.51	99.21
2343	99.09	98.9	98.73	97.99	98.08	99.5	99.19
2342	99.08	98.9	98.73	97.99	98.08	99.5	99.18
2341	99.08	98.92	98.75	98	98.09	99.51	99.19
2340	99.09	98.94	98.76	98	98.1	99.52	99.2
2339	99.1	98.94	98.76	98	98.11	99.52	99.2
2338	99.11	98.93	98.75	98	98.11	99.51	99.19
2337	99.1	98.92	98.74	97.99	98.1	99.49	99.18
2336	99.09	98.91	98.74	97.98	98.09	99.48	99.17
2335	99.07	98.91	98.74	97.97	98.07	99.46	99.16
2334	99.07	98.91	98.74	97.97	98.06	99.45	99.16
2333	99.07	98.92	98.75	97.96	98.05	99.45	99.17
2332	99.08	98.92	98.75	97.96	98.05	99.45	99.18
2331	99.08	98.93	98.75	97.96	98.05	99.45	99.18
2330	99.08	98.92	98.74	97.96	98.05	99.45	99.18
2329	99.09	98.92	98.72	97.96	98.05	99.44	99.18
2328	99.09	98.9	98.71	97.96	98.05	99.43	99.16
2327	99.09	98.9	98.71	97.97	98.04	99.43	99.16
2326	99.09	98.9	98.72	97.98	98.05	99.43	99.16
2325	99.09	98.9	98.72	97.98	98.06	99.43	99.17
2324	99.1	98.91	98.73	97.99	98.07	99.43	99.19
2323	99.11	98.92	98.74	97.99	98.08	99.43	99.2
2322	99.11	98.93	98.74	98	98.09	99.42	99.2
2321	99.12	98.93	98.74	98	98.1	99.41	99.2
2320	99.11	98.93	98.74	98.01	98.11	99.41	99.21
2319	99.12	98.93	98.73	98.01	98.11	99.41	99.22
2318	99.12	98.93	98.73	98.02	98.11	99.41	99.23
2317	99.12	98.92	98.73	98.02	98.12	99.41	99.24
2316	99.13	98.92	98.74	98.02	98.13	99.4	99.25
2315	99.13	98.93	98.75	98.03	98.13	99.39	99.24
2314	99.14	98.95	98.76	98.03	98.13	99.39	99.24
2313	99.14	98.95	98.76	98.03	98.13	99.38	99.23
2312	99.14	98.96	98.76	98.03	98.13	99.37	99.22
2311	99.15	98.96	98.77	98.03	98.13	99.37	99.22
2310	99.16	98.97	98.77	98.03	98.13	99.36	99.23
2309	99.18	98.97	98.78	98.03	98.13	99.36	99.24
2308	99.19	98.98	98.79	98.02	98.14	99.36	99.25
2307	99.2	99	98.8	98.02	98.15	99.36	99.25
2306	99.21	99.01	98.81	98.02	98.15	99.36	99.26
2305	99.2	99.02	98.81	98.02	98.14	99.35	99.25
2304	99.2	99.01	98.8	98.03	98.13	99.33	99.24
2303	99.19	99	98.8	98.04	98.13	99.31	99.23
2302	99.19	98.99	98.79	98.04	98.13	99.3	99.23
2301	99.19	98.99	98.79	98.05	98.13	99.3	99.24
2300	99.2	98.99	98.79	98.05	98.13	99.29	99.25
2299	99.2	99	98.8	98.06	98.13	99.29	99.26
2298	99.19	99	98.8	98.06	98.13	99.29	99.26
2297	99.19	99.01	98.8	98.07	98.13	99.29	99.26
2296	99.19	99.02	98.8	98.07	98.14	99.29	99.26
2295	99.2	99.03	98.8	98.08	98.15	99.3	99.28
2294	99.22	99.03	98.81	98.07	98.16	99.31	99.29
2293	99.24	99.03	98.82	98.07	98.17	99.31	99.3
2292	99.25	99.03	98.83	98.08	98.17	99.31	99.3
2291	99.26	99.03	98.84	98.1	98.17	99.31	99.3
2290	99.27	99.04	98.85	98.11	98.18	99.31	99.3
2289	99.27	99.05	98.86	98.13	98.18	99.31	99.31
2288	99.28	99.06	98.87	98.13	98.19	99.31	99.32
2287	99.28	99.07	98.88	98.13	98.2	99.3	99.34
2286	99.29	99.08	98.89	98.13	98.22	99.29	99.35
2285	99.29	99.08	98.9	98.13	98.24	99.29	99.37
2284	99.3	99.09	98.91	98.14	98.25	99.29	99.39
2283	99.31	99.1	98.92	98.14	98.27	99.3	99.4
2282	99.32	99.11	98.92	98.16	98.27	99.3	99.42
2281	99.34	99.13	98.93	98.18	98.28	99.3	99.43
2280	99.35	99.14	98.94	98.19	98.29	99.3	99.44
2279	99.38	99.17	98.96	98.2	98.3	99.3	99.45
2278	99.4	99.2	98.98	98.21	98.32	99.31	99.47
2277	99.42	99.22	99	98.22	98.33	99.3	99.48
2276	99.43	99.22	99.02	98.23	98.33	99.29	99.5
2275	99.44	99.22	99.03	98.24	98.33	99.28	99.5
2274	99.45	99.22	99.04	98.26	98.33	99.28	99.49
2273	99.45	99.22	99.05	98.28	98.34	99.28	99.49
2272	99.45	99.23	99.06	98.3	98.35	99.29	99.49
2271	99.46	99.25	99.07	98.31	98.36	99.3	99.52
2270	99.47	99.26	99.07	98.31	98.37	99.3	99.55
2269	99.49	99.27	99.07	98.3	98.37	99.31	99.57
2268	99.5	99.28	99.07	98.31	98.37	99.31	99.58
2267	99.51	99.29	99.08	98.32	98.37	99.31	99.58
2266	99.52	99.3	99.09	98.34	98.39	99.32	99.6
2265	99.54	99.31	99.11	98.35	98.4	99.33	99.62
2264	99.56	99.32	99.12	98.35	98.41	99.35	99.65
2263	99.57	99.34	99.13	98.35	98.41	99.35	99.67
2262	99.58	99.35	99.14	98.35	98.42	99.35	99.69
2261	99.58	99.35	99.14	98.35	98.43	99.34	99.69
2260	99.57	99.35	99.15	98.36	98.44	99.33	99.68
2259	99.56	99.36	99.17	98.37	98.46	99.34	99.67
2258	99.56	99.37	99.2	98.39	98.49	99.35	99.66
2257	99.57	99.38	99.21	98.4	98.5	99.36	99.66
2256	99.58	99.38	99.2	98.39	98.51	99.37	99.67
2255	99.6	99.38	99.19	98.39	98.5	99.39	99.67
2254	99.61	99.38	99.18	98.38	98.49	99.41	99.66
2253	99.63	99.38	99.17	98.37	98.48	99.42	99.63
2252	99.64	99.38	99.17	98.38	98.46	99.42	99.61
2251	99.66	99.39	99.18	98.4	98.47	99.42	99.62
2250	99.68	99.41	99.19	98.42	98.49	99.43	99.65
2249	99.68	99.42	99.19	98.44	98.51	99.43	99.67
2248	99.67	99.42	99.19	98.43	98.52	99.43	99.67
2247	99.67	99.41	99.19	98.41	98.52	99.43	99.68
2246	99.68	99.41	99.2	98.41	98.53	99.43	99.69
2245	99.69	99.43	99.21	98.41	98.53	99.44	99.7
2244	99.69	99.44	99.22	98.41	98.52	99.44	99.7
2243	99.67	99.46	99.22	98.41	98.51	99.45	99.69
2242	99.66	99.47	99.23	98.42	98.51	99.46	99.68
2241	99.67	99.48	99.24	98.44	98.52	99.48	99.68
2240	99.69	99.49	99.24	98.45	98.53	99.5	99.69
2239	99.7	99.5	99.25	98.46	98.53	99.51	99.71
2238	99.71	99.5	99.24	98.46	98.53	99.52	99.72
2237	99.71	99.48	99.23	98.45	98.52	99.52	99.72
2236	99.7	99.45	99.22	98.45	98.52	99.51	99.71
2235	99.71	99.44	99.23	98.48	98.54	99.52	99.71
2234	99.72	99.44	99.25	98.52	98.56	99.54	99.72
2233	99.73	99.44	99.27	98.55	98.57	99.56	99.73
2232	99.73	99.45	99.26	98.55	98.57	99.56	99.74
2231	99.71	99.45	99.25	98.52	98.56	99.57	99.75
2230	99.7	99.45	99.23	98.5	98.56	99.58	99.75
2229	99.7	99.45	99.23	98.47	98.57	99.59	99.74
2228	99.71	99.46	99.22	98.46	98.56	99.58	99.73
2227	99.71	99.46	99.23	98.45	98.55	99.56	99.71
2226	99.7	99.46	99.24	98.45	98.53	99.54	99.72
2225	99.69	99.46	99.24	98.46	98.52	99.54	99.73
2224	99.68	99.45	99.24	98.46	98.51	99.56	99.75
2223	99.7	99.44	99.25	98.47	98.51	99.59	99.77
2222	99.72	99.44	99.26	98.47	98.52	99.62	99.79
2221	99.73	99.44	99.26	98.45	98.51	99.62	99.79
2220	99.71	99.44	99.26	98.42	98.5	99.61	99.77
2219	99.67	99.44	99.24	98.4	98.48	99.6	99.75
2218	99.63	99.43	99.23	98.4	98.46	99.6	99.73
2217	99.6	99.43	99.21	98.41	98.45	99.59	99.72
2216	99.59	99.41	99.2	98.42	98.45	99.56	99.71
2215	99.6	99.39	99.19	98.41	98.45	99.54	99.7
2214	99.62	99.39	99.19	98.4	98.45	99.54	99.69
2213	99.64	99.41	99.19	98.38	98.45	99.54	99.7
2212	99.67	99.43	99.19	98.37	98.45	99.56	99.71
2211	99.69	99.44	99.19	98.37	98.46	99.59	99.72
2210	99.7	99.44	99.2	98.4	98.48	99.61	99.72
2209	99.7	99.44	99.21	98.41	98.5	99.62	99.71
2208	99.68	99.43	99.21	98.38	98.51	99.62	99.69
2207	99.65	99.42	99.2	98.34	98.5	99.61	99.67
2206	99.63	99.41	99.19	98.29	98.49	99.59	99.67
2205	99.61	99.38	99.17	98.26	98.46	99.57	99.66
2204	99.59	99.36	99.16	98.25	98.42	99.55	99.64
2203	99.58	99.35	99.14	98.25	98.39	99.54	99.62
2202	99.57	99.36	99.11	98.26	98.39	99.53	99.59
2201	99.57	99.37	99.09	98.28	98.4	99.53	99.57
2200	99.57	99.37	99.06	98.28	98.4	99.54	99.56
2199	99.59	99.38	99.06	98.29	98.4	99.56	99.57
2198	99.63	99.4	99.07	98.31	98.4	99.59	99.58
2197	99.66	99.43	99.08	98.34	98.41	99.6	99.6
2196	99.67	99.44	99.08	98.36	98.42	99.62	99.62
2195	99.66	99.43	99.09	98.36	98.42	99.63	99.65
2194	99.63	99.41	99.11	98.35	98.41	99.64	99.69
2193	99.59	99.37	99.13	98.33	98.39	99.65	99.72
2192	99.56	99.33	99.14	98.31	98.37	99.66	99.72
2191	99.55	99.32	99.15	98.31	98.36	99.67	99.68
2190	99.58	99.35	99.16	98.33	98.37	99.69	99.64
2189	99.62	99.39	99.17	98.36	98.37	99.7	99.6
2188	99.66	99.43	99.17	98.4	98.37	99.7	99.6
2187	99.69	99.46	99.18	98.43	98.38	99.71	99.63
2186	99.71	99.49	99.21	98.47	98.41	99.72	99.69
2185	99.72	99.5	99.23	98.49	98.45	99.71	99.74
2184	99.72	99.5	99.26	98.5	98.48	99.7	99.75
2183	99.72	99.52	99.28	98.5	98.51	99.7	99.74
2182	99.75	99.56	99.3	98.52	98.53	99.72	99.73
2181	99.8	99.6	99.3	98.52	98.53	99.73	99.75
2180	99.85	99.61	99.31	98.5	98.53	99.74	99.79
2179	99.91	99.6	99.31	98.48	98.54	99.73	99.85
2178	99.94	99.59	99.31	98.48	98.57	99.72	99.9
2177	99.95	99.57	99.3	98.49	98.59	99.69	99.94
2176	99.96	99.57	99.31	98.52	98.59	99.68	99.95
2175	99.97	99.6	99.34	98.58	98.61	99.69	99.98
2174	99.99	99.65	99.4	98.63	98.66	99.73	100.02
2173	100	99.68	99.46	98.65	98.7	99.77	100.05
2172	99.99	99.7	99.49	98.64	98.72	99.81	100.05
2171	99.97	99.7	99.5	98.63	98.72	99.84	100.04
2170	99.97	99.72	99.51	98.64	98.72	99.86	100.05
2169	99.97	99.74	99.51	98.67	98.74	99.85	100.1
2168	99.97	99.75	99.49	98.68	98.78	99.82	100.14
2167	99.98	99.76	99.48	98.68	98.83	99.77	100.18
2166	100.01	99.78	99.5	98.67	98.89	99.75	100.2
2165	100.04	99.84	99.55	98.69	98.93	99.75	100.21
2164	100.08	99.92	99.62	98.73	98.96	99.78	100.24
2163	100.13	100.03	99.7	98.8	98.99	99.82	100.3
2162	100.19	100.13	99.79	98.9	99.02	99.85	100.38
2161	100.26	100.17	99.86	98.99	99.04	99.86	100.46
2160	100.3	100.16	99.87	99.04	99.04	99.83	100.49
2159	100.32	100.13	99.83	99.06	99.02	99.8	100.48
2158	100.3	100.09	99.77	99.02	98.98	99.78	100.42
2157	100.25	100.04	99.72	98.94	98.93	99.77	100.35
2156	100.2	99.99	99.68	98.84	98.85	99.75	100.29
2155	100.18	99.95	99.67	98.77	98.8	99.74	100.27
2154	100.17	99.93	99.67	98.75	98.79	99.74	100.26
2153	100.17	99.94	99.65	98.75	98.79	99.73	100.23
2152	100.17	99.93	99.63	98.76	98.79	99.72	100.17
2151	100.18	99.92	99.62	98.77	98.81	99.72	100.1
2150	100.17	99.89	99.63	98.77	98.82	99.73	100.06
2149	100.14	99.86	99.62	98.76	98.82	99.72	100.03
2148	100.09	99.83	99.6	98.73	98.79	99.7	100
2147	100.06	99.81	99.57	98.7	98.75	99.69	99.98
2146	100.06	99.8	99.53	98.68	98.71	99.69	99.96
2145	100.06	99.8	99.49	98.67	98.69	99.69	99.95
2144	100.04	99.79	99.44	98.65	98.69	99.67	99.95
2143	100	99.77	99.4	98.62	98.68	99.66	99.96
2142	99.97	99.74	99.39	98.58	98.66	99.65	99.96
2141	99.95	99.71	99.39	98.54	98.62	99.64	99.95
2140	99.94	99.68	99.41	98.52	98.6	99.63	99.95
2139	99.94	99.67	99.43	98.53	98.61	99.63	99.96
2138	99.95	99.65	99.44	98.56	98.63	99.63	99.97
2137	99.95	99.64	99.43	98.57	98.63	99.63	99.97
2136	99.92	99.62	99.4	98.54	98.6	99.61	99.94
2135	99.87	99.61	99.38	98.5	98.56	99.58	99.89
2134	99.83	99.6	99.36	98.46	98.53	99.56	99.85
2133	99.8	99.6	99.34	98.45	98.52	99.54	99.83
2132	99.8	99.59	99.33	98.46	98.52	99.54	99.82
2131	99.81	99.58	99.32	98.47	98.53	99.56	99.81
2130	99.82	99.56	99.31	98.48	98.53	99.58	99.8
2129	99.8	99.54	99.29	98.47	98.51	99.58	99.78
2128	99.77	99.5	99.26	98.43	98.47	99.55	99.75
2127	99.74	99.46	99.23	98.39	98.42	99.52	99.73
2126	99.74	99.44	99.21	98.36	98.4	99.5	99.71
2125	99.75	99.44	99.21	98.35	98.4	99.5	99.72
2124	99.76	99.44	99.22	98.36	98.42	99.52	99.74
2123	99.76	99.46	99.24	98.36	98.45	99.55	99.76
2122	99.75	99.48	99.24	98.36	98.47	99.57	99.76
2121	99.74	99.49	99.23	98.35	98.48	99.58	99.75
2120	99.74	99.49	99.22	98.34	98.48	99.57	99.75
2119	99.75	99.5	99.21	98.36	98.48	99.58	99.76
2118	99.77	99.52	99.22	98.39	98.49	99.58	99.78
2117	99.78	99.54	99.22	98.41	98.49	99.58	99.8
2116	99.79	99.55	99.21	98.43	98.49	99.58	99.81
2115	99.79	99.55	99.21	98.43	98.49	99.57	99.81
2114	99.8	99.54	99.22	98.44	98.51	99.56	99.81
2113	99.8	99.53	99.22	98.44	98.53	99.56	99.82
2112	99.8	99.53	99.24	98.44	98.55	99.56	99.82
2111	99.81	99.55	99.26	98.45	98.56	99.58	99.83
2110	99.83	99.56	99.3	98.49	98.57	99.6	99.84
2109	99.84	99.57	99.33	98.52	98.58	99.61	99.83
2108	99.84	99.57	99.33	98.53	98.58	99.61	99.82
2107	99.84	99.56	99.32	98.52	98.57	99.59	99.82
2106	99.84	99.56	99.3	98.49	98.57	99.59	99.82
2105	99.82	99.56	99.29	98.47	98.56	99.59	99.83
2104	99.79	99.56	99.29	98.46	98.55	99.59	99.84
2103	99.78	99.57	99.29	98.47	98.55	99.59	99.86
2102	99.78	99.57	99.3	98.48	98.57	99.6	99.88
2101	99.81	99.58	99.32	98.48	98.6	99.6	99.89
2100	99.84	99.59	99.33	98.47	98.62	99.61	99.91
2099	99.88	99.6	99.34	98.47	98.63	99.62	99.92
2098	99.9	99.6	99.34	98.49	98.64	99.62	99.94
2097	99.91	99.59	99.34	98.5	98.63	99.62	99.94
2096	99.9	99.58	99.33	98.51	98.62	99.62	99.92
2095	99.88	99.58	99.34	98.52	98.6	99.63	99.9
2094	99.87	99.59	99.36	98.53	98.6	99.64	99.89
2093	99.88	99.61	99.38	98.53	98.6	99.65	99.9
2092	99.91	99.63	99.4	98.53	98.61	99.65	99.93
2091	99.93	99.64	99.4	98.54	98.62	99.66	99.97
2090	99.94	99.64	99.39	98.55	98.62	99.66	99.99
2089	99.93	99.63	99.37	98.56	98.61	99.66	99.99
2088	99.9	99.62	99.35	98.57	98.59	99.66	99.97
2087	99.87	99.61	99.34	98.56	98.59	99.66	99.95
2086	99.86	99.61	99.34	98.57	98.6	99.67	99.94
2085	99.86	99.62	99.34	98.58	98.63	99.68	99.95
2084	99.88	99.64	99.35	98.58	98.66	99.69	99.96
2083	99.91	99.66	99.36	98.59	98.69	99.7	99.98
2082	99.94	99.68	99.38	98.59	98.69	99.71	100
2081	99.95	99.7	99.39	98.59	98.68	99.71	100
2080	99.93	99.71	99.39	98.58	98.66	99.71	100
2079	99.93	99.72	99.41	98.59	98.66	99.72	100
2078	99.95	99.74	99.43	98.61	98.68	99.73	100.01
2077	99.98	99.75	99.44	98.62	98.7	99.74	100.02
2076	100	99.74	99.44	98.64	98.7	99.73	100.01
2075	100.01	99.73	99.43	98.66	98.71	99.73	100
2074	100.02	99.72	99.44	98.68	98.71	99.72	100.01
2073	100.02	99.71	99.45	98.7	98.71	99.73	100.01
2072	100.02	99.7	99.46	98.7	98.71	99.73	100.03
2071	100.03	99.72	99.48	98.69	98.72	99.74	100.04
2070	100.05	99.74	99.52	98.68	98.74	99.75	100.05
2069	100.05	99.77	99.53	98.66	98.75	99.76	100.04
2068	100.05	99.8	99.53	98.63	98.74	99.75	100.03
2067	100.06	99.81	99.52	98.63	98.73	99.75	100.04
2066	100.07	99.81	99.52	98.65	98.73	99.77	100.08
2065	100.09	99.8	99.53	98.69	98.75	99.8	100.13
2064	100.1	99.79	99.54	98.73	98.78	99.81	100.17
2063	100.11	99.78	99.54	98.75	98.8	99.81	100.2
2062	100.12	99.78	99.54	98.75	98.82	99.8	100.21
2061	100.11	99.78	99.52	98.74	98.83	99.78	100.21
2060	100.1	99.79	99.51	98.72	98.82	99.77	100.19
2059	100.1	99.81	99.5	98.72	98.81	99.78	100.17
2058	100.09	99.83	99.51	98.73	98.81	99.8	100.17
2057	100.08	99.85	99.52	98.73	98.8	99.81	100.19
2056	100.06	99.85	99.53	98.74	98.81	99.83	100.21
2055	100.06	99.83	99.55	98.75	98.82	99.83	100.22
2054	100.07	99.83	99.57	98.77	98.84	99.85	100.22
2053	100.1	99.84	99.6	98.78	98.85	99.87	100.21
2052	100.13	99.89	99.64	98.8	98.88	99.91	100.22
2051	100.17	99.96	99.69	98.82	98.92	99.97	100.28
2050	100.22	100.03	99.73	98.86	98.97	100.03	100.36
2049	100.25	100.05	99.74	98.89	99	100.05	100.4
2048	100.24	100.04	99.73	98.92	99	100.04	100.38
2047	100.22	100.01	99.73	98.94	98.99	100.03	100.33
2046	100.22	99.98	99.74	98.96	98.98	100.04	100.29
2045	100.23	99.95	99.76	98.96	98.97	100.06	100.29
2044	100.25	99.94	99.77	98.95	98.95	100.07	100.31
2043	100.29	99.97	99.77	98.93	98.95	100.08	100.36
2042	100.32	100.02	99.77	98.93	98.98	100.11	100.4
2041	100.34	100.06	99.77	98.93	99.01	100.14	100.41
2040	100.33	100.08	99.77	98.94	99.04	100.18	100.39
2039	100.31	100.09	99.78	98.95	99.06	100.24	100.34
2038	100.3	100.08	99.79	98.96	99.05	100.27	100.27
2037	100.28	100.05	99.78	98.96	99.01	100.26	100.21
2036	100.28	100.03	99.76	98.97	98.97	100.23	100.17
2035	100.31	100.03	99.74	98.99	98.98	100.24	100.19
2034	100.34	100.05	99.76	99.02	99.05	100.28	100.27
2033	100.34	100.08	99.78	99.04	99.11	100.31	100.37
2032	100.31	100.09	99.81	99.06	99.12	100.33	100.43
2031	100.27	100.09	99.82	99.06	99.09	100.32	100.45
2030	100.23	100.08	99.81	99.04	99.03	100.32	100.43
2029	100.2	100.04	99.77	98.99	98.98	100.3	100.4
2028	100.18	99.99	99.74	98.93	98.95	100.29	100.37
2027	100.16	99.96	99.72	98.91	98.94	100.31	100.37
2026	100.15	99.94	99.72	98.93	98.95	100.34	100.39
2025	100.14	99.9	99.7	98.95	98.95	100.37	100.4
2024	100.12	99.85	99.66	98.94	98.92	100.38	100.37
2023	100.13	99.81	99.63	98.92	98.87	100.38	100.33
2022	100.16	99.8	99.61	98.89	98.82	100.4	100.29
2021	100.17	99.82	99.61	98.87	98.78	100.41	100.26
2020	100.15	99.85	99.61	98.84	98.77	100.42	100.22
2019	100.12	99.89	99.61	98.83	98.8	100.43	100.2
2018	100.09	99.92	99.62	98.85	98.83	100.44	100.18
2017	100.06	99.91	99.62	98.86	98.83	100.46	100.16
2016	100.03	99.86	99.6	98.84	98.79	100.47	100.12
2015	100.01	99.81	99.58	98.82	98.75	100.47	100.08
2014	100.02	99.75	99.55	98.83	98.73	100.47	100.05
2013	100.02	99.71	99.53	98.85	98.71	100.44	100.03
2012	100.01	99.69	99.51	98.85	98.69	100.42	100.02
2011	99.99	99.7	99.49	98.81	98.7	100.42	100.02
2010	99.98	99.73	99.48	98.74	98.72	100.44	100.04
2009	99.98	99.75	99.47	98.67	98.74	100.44	100.06
2008	99.97	99.75	99.46	98.62	98.73	100.42	100.07
2007	99.96	99.72	99.46	98.61	98.71	100.41	100.09
2006	99.93	99.69	99.47	98.6	98.67	100.39	100.09
2005	99.87	99.62	99.45	98.58	98.61	100.36	100.07
2004	99.79	99.55	99.4	98.56	98.53	100.32	100.04
[truncated: 1,608 more rows]
